# Supplementary material for: Recovery of haemal lordosis in Gilthead seabream (Sparus aurata L.)
Source: Sci Rep. 2019 Jul 8;9:9832. doi: 10.1038/s41598-019-46334-1 (PMC6614392; doi:10.1038/s41598-019-46334-1)
Supplement: Supplementary file 2 — Dataset 1 [file 41598_2019_46334_MOESM2_ESM.xls]

## Sheet: Fig. 3
Data from Figure 3 - please see main text for details
External morphology	Radiographic appearance	Category codes	Count
normal	normal	N/n	74
normal	light lordosis	N/l-L	4
lordotic	severe lordosis	L-s-L	5
uncerain	light lordosis	Un/l-L	17

## Sheet: Fig. 4
Data from Figure 4 - please see main text for details
Sampling	Age (dpt)	Total fish (n)	Lordotic (n)	Normal (n)	Lordotic (%)	Normal (%)
A	1	1700	179	1478	10.5294	86.9412
B	77	1605	93	1447	5.79439	90.1558
C	282	1507	80	1393	5.30856	92.4353
D	371	1438	76	1322	5.28512	91.9332
E	434	1376	71	1285	5.15988	93.3866

## Sheet: Fig. 5
Data from Figure 5 - please see main text for details
Sampling	Age (dpt)	Lordotic (n)	Normal (n)	Lordotic (%)	Normal (%)
A	1	0	0	0	0
B	77	10	83	5.58659	5.6157
C	282	21	166	11.7318	11.2314
D	371	29	225	16.2011	15.2233
E	434	39	276	21.7877	18.6739

## Sheet: Fig. 6A
Data from Figure 6A - please see main text for details
Sampling	Age (dpt)	Lordotic (n)	Normal (n)	Uncertain (n)	Lordotic (%)	Normal (%)	Uncertain (%)
A	1	140	0	0	100	0	0
B	77	76	29	35	54.2857	20.7143	25
C	282	67	59	14	47.8571	42.1429	10
D	371	65	56	19	46.4286	40	13.5714
E	434	66	61	13	47.1429	43.5714	9.28571

## Sheet: Fig. 6B
Data from Figure 6B - please see main text for details
Sampling	Age (dpt)	Lordotic (n)	Normal (n)	Uncertain (n)	Lordotic (%)	Normal (%)	Uncertain (%)
A	1	0	0	34	0	0	100
B	77	3	23	8	8.82353	67.6471	23.5294
C	282	3	26	5	8.82353	76.4706	14.7059
D	371	5	22	7	14.7059	64.7059	20.5882
E	434	5	25	4	14.7059	73.5294	11.7647

## Sheet: Fig. 7A
Data from Figure 7A - please see main text for details
	External morphology at 434 dpt (days post tagging)
Radiographic categorization	N-Rec (n)	Un (n)	L (n)	N-Rec (%)	Un (%)	L (%)
Normal	6	0	0	14.6341	0	0
Minor V. abn	5	0	0	12.1951	0	0
Light lordosis	20	2	0	48.7805	18.1818	0
Severe lordosis	0	8	49	0	72.7273	100
Kyphosis-Lordosis	10	1	0	24.3902	9.09091	0

## Sheet: Fig. 7B
Data from Figure 7B - please see main text for details
	External morphology at 434 dpt (days post tagging)
Radiographic categorization	N-Rec (n)	Un (n)	L (n)	N-Rec (%)	Un (%)	L (%)
Normal	5	0	0	38.5	0	0
Minor V. abn	3	0	0	23.1	0	0
Light lordosis	2	1	0	15.4	50	0
Severe lordosis	0	1	5	0	50	100
Kyphosis-Lordosis	3	0	0	23.1	0	0

## Sheet: Figure 9-A weight matrix 
Data from Figure 9A - please see main text for details
a/a	Fish number	Type	1X	1Y	2X	2Y	3X	3Y	4X	4Y	5X	5Y	6X	6Y	7X	7Y	8X	8Y	9X	9Y	10X	10Y	11X	11Y	UniX	UniY
1	1	Normal	-0.00912333	0.000201286	0.000758955	0.000145868	0.000697609	-0.00102341	0.000960795	0.00286198	-0.0077157	0.00285346	-0.000121238	-0.00031964	-0.00589831	-0.0049247	0.000533851	0.00315691	-0.00194829	0.00392838	-0.00175784	0.0110516	-0.00422488	-0.0030251	-0.00797671	-0.00103961
2	14	Uncertain	-0.00732728	-0.00108081	-0.000162717	-0.00222172	-0.00300254	0.000939625	0.00206169	-0.00148772	0.00088564	0.00513687	0.00425472	0.00102584	-0.000254881	-0.00424113	-0.00136938	0.00955449	0.00922269	-0.00325636	-0.0140858	-3.52213e-05	-0.00300478	-0.00451783	0.00115891	-0.00161885
3	15	Uncertain	-4.38032e-05	-0.00058797	0.00212162	-0.000889918	-0.00371666	0.00180976	0.0015454	0.000626198	0.00389904	-0.00419637	-0.00702256	-0.000195047	0.0158741	-0.00212015	0.00283751	-0.00285275	-0.00463538	-0.0101578	-0.0054004	-0.00490922	-0.0222361	0.0091023	0.00164562	-0.00281626
4	19	Uncertain	0.00571474	0.000592142	0.0030004	-0.00369193	-0.0022208	-0.00293789	0.000240402	-0.00183791	-0.00588946	0.000121423	0.00778066	-0.00253245	-0.000619891	0.00197671	0.00378017	0.00338074	0.0114252	0.00948866	-0.00692533	0.00650873	-0.0110524	0.0181096	0.00104347	0.00635017
5	28	Uncertain	-0.00722846	-0.000457415	0.00204801	0.00273062	0.00384234	3.4098e-05	-0.00488623	-0.00149159	0.00148143	-0.002608	0.00148716	-0.000167716	-0.000645014	0.00640143	-0.00178158	-0.000671593	0.000202602	-0.00396086	0.0117466	0.0030167	0.0142031	0.00539005	0.00229925	-0.00631944
6	31	Normal	-0.00661642	-0.000154967	-0.0010777	0.00188103	0.00394618	-0.00158809	-0.00298548	0.00315201	-0.00124043	-0.000789306	0.00850419	-0.0036949	-0.00185157	0.00487817	0.000219363	0.00304991	0.00523019	0.0125132	-0.0012094	0.0139829	-0.0186453	0.0297735	-0.00493564	-0.00692978
7	34	Normal	0.00182858	-0.000246079	-0.00322193	-0.00413409	0.00377363	0.00269937	0.0032537	0.00186628	-0.000978254	0.00380546	0.002258	0.00269672	-0.00073437	-0.00201458	-0.00949626	0.0045322	-0.00191354	-0.000217319	0.00541393	-0.00204456	-0.000856318	-0.00723418	-0.00134109	-0.00202741
8	46	Lordotic	0.0178004	-0.00172655	-0.000404534	0.00423667	-0.00106049	-0.000764685	0.00139842	-0.000640088	-0.00101267	-0.00173155	0.00400095	-0.0015017	-0.00437588	0.00463616	-0.0119117	0.00456105	-0.0115298	0.00312112	0.00974799	-0.0029227	0.0149326	-0.0356091	0.0250912	0.0132337
9	55	Normal	-0.00400376	0.000540198	-0.000411956	0.00120747	0.00523402	1.23145e-05	-0.00774592	-0.00120432	-0.000952547	-0.000552334	0.00619715	-0.00141999	-0.000928855	0.00169054	0.000996099	-0.00206998	0.00694966	0.000224381	-0.00297259	0.0118039	-0.00379562	0.0149217	-0.00962931	-0.000298422
10	62	Lordotic	-0.0147141	0.00124353	-0.0050219	-0.00612011	0.0120733	0.000836047	0.00325318	-0.00302961	-0.00243091	-0.00161471	-0.00830642	-0.00394519	-0.00269366	-0.00123528	0.00523808	-0.000235198	-0.000588591	-0.00709232	-0.00918014	-0.000302907	0.0270275	-0.00288871	0.00370858	-0.00298634
11	69	Lordotic	0.00374627	-0.00112704	-0.000253968	0.00589555	0.00440177	0.000277356	-0.00762841	-0.00040324	-0.00223645	0.00354038	-0.00027822	-0.00284381	0.00881512	-0.00619425	0.00545012	0.0051203	0.00895574	-4.31935e-05	-0.00217959	0.000347454	0.00231784	0.00767776	0.0142689	0.00197394
12	72	Lordotic	-0.0199982	-0.00206367	0.00292112	0.00110696	0.00151987	-0.000167526	-0.000585774	-0.00209469	0.000939392	0.00349741	-0.00441742	0.00272765	-0.000374874	-0.00134905	-0.00999963	0.00649647	0.00733583	-0.00234586	-0.00378796	-0.0011904	-0.000210724	-0.00583691	0.0029504	-0.00916234
13	73	Normal	-0.00243947	-0.000762582	0.00190767	-0.000536141	-0.00115881	-0.000924802	-0.00212243	0.000949314	-0.00068222	0.00049039	0.0068192	0.00254958	0.00403756	-0.00354702	-0.00582181	-0.000202427	0.00677363	0.00716177	-0.00233428	-0.00245689	-0.0276571	0.0134276	-0.00464298	-0.00270186
14	98	Lordotic	0.00516473	-0.000241975	0.000556754	0.00289062	0.010408	0.00371263	-0.00153496	-0.00234664	0.00148653	-0.000195804	-0.00532813	-0.00446827	0.00502534	0.00736218	0.00398066	-0.00389397	-0.0120467	-0.00720786	0.00265002	-0.00995607	0.0233848	-0.0134897	0.0247476	0.0032669
15	101	Normal	0.00587635	-0.000569067	0.000965147	0.00301701	0.000770344	-0.000469284	-0.0113316	0.00487904	-0.00444521	0.000367954	0.0105936	-0.0017636	0.00785898	-0.000795591	-0.00262149	0.00163856	-0.0107363	0.00713533	0.00244779	0.0050586	-0.00643598	0.0081007	0.00766798	-0.00483727
16	103	Lordotic	-5.56019e-05	-0.000836984	0.000980459	0.00202957	0.00630598	0.00252939	-0.00578693	-0.00314559	-0.00455537	0.00295063	0.00201799	-0.00670561	0.00351001	-0.00394311	0.00181397	0.00468108	0.00183685	0.00317101	-0.000373822	0.00153071	0.0185158	-0.00979707	0.0213989	0.00200696
17	104	Lordotic	0.00633279	0.000532236	0.0048424	-0.00291912	0.00883219	-0.00178704	0.00590207	-0.00350412	-0.00397809	0.00261232	0.00305506	-0.00762641	0.00435603	0.00410676	-0.00368487	-0.00135908	-0.00775108	-0.00424836	0.0201319	-0.00810463	0.0201215	-0.0274559	0.0142204	-0.00454502
18	109	Lordotic	0.0201468	-0.000465609	0.00126585	1.27155e-05	0.00523539	0.00190473	0.00318903	0.000507584	-0.00305051	-0.00224367	0.00997552	-0.00401703	0.00669043	0.000891021	0.00438413	0.00537485	0.00120275	0.00371328	0.00756585	-0.000302372	-0.00563999	0.00812859	-0.00229561	0.00514532
19	110	Lordotic	0.00456296	-0.000842397	0.00516725	0.00874561	0.00244513	0.000389234	-0.00525422	0.000359677	9.36628e-07	-0.00321007	0.00568331	-0.00338483	0.00439441	0.00203092	0.000909489	-0.00471381	-0.0167378	-0.0058696	0.00356498	-0.0154224	0.0154773	-0.00541369	0.0115274	-0.00512092
20	111	Lordotic	0.00631107	-0.000739315	0.00140939	-0.00083327	0.00235747	0.000402591	-0.00239615	-0.00201818	-0.00261617	-0.00343397	0.000823692	-0.00252569	0.0136588	-0.00354813	-2.34419e-05	-0.000947618	-0.00036324	-0.00400084	-0.00114226	-0.000834456	-0.00985615	-0.00127005	-0.00615573	0.00669128
21	115	Uncertain	-0.0101306	-0.00136213	-0.00169743	0.000843198	-0.0066336	-0.000381051	0.00589105	0.00268175	0.00240034	-0.00129754	-0.00209318	0.00612849	-0.0029458	-0.00290721	0.00454854	0.00308313	0.00841538	-0.0064518	-0.0084987	-0.00546958	-0.00590163	0.00259347	0.00462003	5.3382e-05
22	119	Lordotic	-0.0072886	0.0012629	-0.000441826	0.00241431	0.00552149	-0.00158013	0.00324703	-0.000413424	0.0014146	0.00159941	-0.00609387	0.00354331	-0.00699119	-0.00482149	0.00319094	0.00324493	0.00421333	-0.00612292	-0.00546761	-0.000841205	0.00246624	0.00445385	-0.00104368	0.00547436
23	127	Uncertain	-0.00205113	0.000612352	0.00244525	-0.0031825	0.00583957	0.00517674	-0.00164888	0.000701813	0.00178532	-0.000712349	-0.00151347	0.000826048	0.0072501	-0.00656082	0.00462163	0.00341726	0.00930382	-0.00224848	-0.00403382	-0.00370777	-0.0201702	-0.00134246	-0.00449525	-0.000562481
24	130	Normal	0.000613321	0.000290888	-0.005432	0.00472382	-0.00311404	-0.0013679	-0.00234822	0.00255782	0.00120786	0.000563925	-0.00208958	0.000917211	-0.00654096	0.000784239	0.00621407	0.0026325	0.00337595	-0.000145853	0.000487678	0.0032741	0.000407068	0.010087	-0.00432196	0.00451944
25	131	Normal	0.000275964	-0.000175512	-0.00329432	-0.00408878	-0.0038925	-0.000505506	0.000470322	0.00223033	0.000627034	-0.00141485	0.00639801	0.0014198	0.000658624	-0.000684485	-0.00387056	0.00662255	0.00151202	0.00165175	-0.00462088	0.00535206	-0.00820174	0.00984946	0.00412378	-0.00557784
26	138	Normal	-0.00165659	-4.5429e-05	-0.0040435	0.00166857	-0.00497519	-0.00104369	0.00194208	0.0022869	0.000919351	0.00130727	-0.00562591	0.00514936	-0.00666729	-0.00124772	0.00602487	-0.00785056	0.00535022	0.00202622	-0.00672374	0.00473058	0.00860411	0.00370556	-0.000982027	0.00860367
27	149	Normal	0.00676411	0.000316304	0.00340792	-0.00118879	-0.00294548	0.000997425	-0.00247859	-0.00102121	-0.00239595	-0.00237454	-0.00277694	-0.000596642	0.000681624	0.00252304	0.0129666	0.00466566	0.00942832	-0.00042659	0.00101894	0.00515045	-0.00623297	0.0103784	-0.00422491	0.00763522
28	152	Lordotic	0.00153357	0.000631232	0.00172078	0.00079501	0.00286285	-0.00281733	-0.00528924	-0.00146538	0.00419791	-0.00108966	-9.36797e-05	-5.90327e-05	-0.00364761	0.00113485	-0.000133335	0.00327829	-0.0169457	-0.00234537	-0.00295508	-0.00775091	0.00040145	-2.08829e-05	-0.00269491	0.00194853
29	153	Normal	-0.00458943	0.00195426	0.00121078	-0.000248696	0.000185985	-0.000540159	-0.00171235	0.000432485	0.000313712	0.00524449	-0.000328354	0.00506621	0.00236887	0.00383375	0.00411282	-0.00334207	0.0036712	0.00445646	-0.00339766	0.00275709	0.00248032	0.0103231	-0.00170993	-0.00444124
30	157	Normal	-0.00241228	0.00058138	-0.000590233	0.00509487	0.00227124	-0.00101601	-0.00795817	-0.00342023	-0.000898499	0.0052329	-0.00335759	0.0040942	0.0036577	0.000401935	-0.000353834	0.00513271	0.00747976	-0.00152344	0.00103358	0.0046251	0.00161976	0.00904045	0.0064241	-0.00431616
31	169	Lordotic	-0.00623267	-0.000190225	-0.00185516	-0.000629023	0.0067164	-0.000839134	0.000882803	-0.00107998	-0.0057362	0.00448011	0.0133033	-0.00342035	0.000214795	-0.000164795	0.00309264	0.00600379	-0.00271272	-0.00507875	0.00947982	-0.00192236	0.00729506	-0.0158721	0.0103613	-0.0123846
32	170	Lordotic	0.00162802	-0.000344139	0.00078459	-0.00264056	0.000445343	0.000790554	0.00389537	-0.000795482	0.000309996	0.00101088	-0.00967087	0.00201656	0.0109022	-0.0045063	0.0050893	0.00877248	0.00257027	-0.0109123	-0.000480404	0.00278092	0.00848741	0.00158334	0.010579	0.000289519
33	172	Normal	-0.00682504	-0.00173263	-0.00162857	0.00146178	-0.00365344	-0.00134876	-8.25872e-05	0.000910155	-0.000608062	-4.20815e-05	-0.0028499	-0.0014015	-0.000973852	0.000449126	-0.00051605	-0.0028132	0.010384	-0.00415848	-0.000247538	-0.0011211	0.00772076	0.0117274	-0.000434387	-0.00286002
34	174	Normal	-0.00462106	-0.000303405	-0.00070396	-0.00695902	-0.00202516	-0.000686057	0.00294288	-0.000449807	0.00102216	-0.00115493	-0.000766599	0.000169174	-0.00657532	0.000950127	-0.00126001	0.00505723	0.00898076	0.0021944	0.00137177	0.00559567	-0.00803194	0.0027972	-0.00701976	0.00288349
35	197	Normal	-0.0115548	0.00197336	-0.00355664	0.00602232	-0.00466296	-0.00185484	0.00102337	-0.000481444	-0.00107593	-0.00223301	0.0018826	0.00295011	-0.00862893	-0.00141124	0.000977263	0.00336635	0.00345084	-0.00215485	0.00311169	0.00999107	0.0111705	0.00503556	0.00149656	-0.00278512
36	208	Normal	-0.00474819	0.00053282	-0.00120265	-0.00515876	0.00255819	-0.00225697	-0.000101577	0.000483987	0.00110939	-0.00252791	-0.00403267	0.00196174	-0.000216712	-0.00227593	-0.00467039	0.00379261	0.00341421	0.000157332	0.00105141	-0.00138738	-0.0146763	-3.40835e-05	-0.0127328	0.00154393
37	210	Lordotic	-0.000874426	0.000290072	-0.00246464	0.00325279	0.00892405	0.00224296	-0.00177909	-0.000871326	0.00246917	0.00063802	0.00294355	-0.0105541	-0.00031263	0.00589053	-0.0020386	-0.001448	-0.00188358	0.0113016	0.00603676	0.00636918	0.00962774	-0.0100164	0.00447509	-0.000108014
38	213	Lordotic	-0.00254153	0.00356347	-0.00563326	-0.0191702	0.0177523	0.00318167	-0.00173558	-0.00303303	-0.0052189	-0.0060685	0.000813233	-0.0153826	-0.0045555	0.0030706	-0.00243327	0.00754241	0.00324526	0.00832802	0.0134151	0.00539858	0.0176766	-0.0396651	0.0112251	0.00462541
39	231	Lordotic	-0.00584509	-0.000973031	-0.000217524	-0.000907888	0.00435286	-0.00248784	-0.000715104	-0.000888007	0.00112786	0.00309374	-0.00424681	0.00105513	0.00268844	0.000226815	-0.00517696	0.00160882	0.00345246	-0.000606681	0.0132957	-0.00607104	0.00047488	-0.016609	-0.00133656	-0.0034343
40	239	Normal	0.0006791	0.00290854	0.00086905	-0.00265539	-0.00251679	-0.000791808	0.00512006	-0.00138446	-5.57553e-05	0.00130231	-0.00500504	0.00493863	-0.00375019	0.000187774	0.00717104	0.00359709	0.00622127	0.00258825	-0.00176352	0.00791953	-0.00722823	0.00120898	-0.00706175	0.00733318
41	240	Lordotic	-0.0143648	-0.000630318	-0.00612944	0.00327378	0.0107992	0.000678666	0.008733	-0.00131849	0.000977361	0.000537571	-0.0073206	0.0037463	0.00148627	-0.00384205	0.00210416	0.00703063	0.00322725	-0.0103126	0.00155226	-0.00688831	0.0163962	0.0102619	0.0101349	-0.00980597
42	246	Normal	-0.00332652	0.00177526	-0.00151375	-0.00484897	-0.000196268	0.00167645	0.0114237	-0.000614983	-0.000792549	0.00295603	0.00229419	0.0044619	-0.0141875	0.00119446	-0.00495356	-0.000907703	0.00423353	0.00197888	0.0197075	0.00486232	0.0169221	-0.00387818	-0.00247406	3.31886e-05
43	249	Lordotic	0.0004875	-0.000518763	0.00516199	0.00710085	-0.00409516	-0.000494987	0.00162718	0.000316457	-0.00145767	0.00521469	0.00605863	0.00439113	0.0001008	0.00148051	-0.00454913	-0.0023076	-0.000330764	-0.00353449	0.000233657	-0.000932852	-0.00123674	-0.000608887	-0.00557415	-0.00126867
44	252	Lordotic	-0.00248821	-0.000570626	0.00233156	-0.0023365	-0.000795343	0.00139087	-0.00172423	0.00265782	-0.00125281	0.00274408	-0.00131526	-0.000917452	-0.00310289	-0.00175798	0.000996899	0.00403859	-0.000977142	-0.000995841	-0.00296405	0.00305088	0.0107358	-0.00557568	0.01133	0.00135483
45	254	Lordotic	-0.00384971	-0.000355432	0.0010515	0.00180672	0.0130177	-0.00317399	-0.00114125	-6.52403e-05	-0.00322244	0.000221412	0.00456743	-0.00364089	-9.49489e-05	0.00386953	-0.0086493	0.00336926	-0.000567184	-0.00165401	0.011024	-0.00563443	0.00487644	-0.0117462	0.0091928	-0.00638684
46	265	Normal	-0.000185092	-0.000394712	0.00259806	0.00611244	-0.00386544	0.00178691	-0.000325974	-0.00180132	-0.00145931	0.00102907	0.00816237	0.000589258	-0.00196645	-0.00123799	0.000852911	0.000977259	0.00488197	-0.000403652	-0.0095028	0.00954327	-0.00250167	0.00683285	-0.00895772	0.00112688
47	266	Lordotic	-0.00787124	3.32163e-05	0.00480615	-0.00302605	0.00623155	0.00127166	-0.00821799	-0.00127584	0.000581738	0.0012546	0.00615091	-0.003606	0.00369578	0.000987583	0.000608053	-0.00383678	-0.00838656	-0.00325267	0.00969993	-0.0104937	0.0172483	0.00269157	0.00391313	-0.0123521
48	269	Lordotic	0.00672632	-0.00111153	0.00417393	0.00155888	0.0100484	-0.000994487	0.00111958	-0.00860673	-0.00575396	-0.00128195	0.00329348	-0.0101665	0.00657986	0.00245141	-0.00389276	-0.00312344	-0.0018509	-0.00535518	0.00849565	-0.0277416	0.00905983	-0.0330372	0.0214443	-0.000401979
49	272	Normal	0.0157554	0.000414281	0.00200114	0.00130359	-0.00773938	-0.000668608	0.00597176	0.0024132	0.00578009	0.000806295	0.00223119	0.00435907	-0.0118131	0.00153038	-0.000391139	0.00614775	-0.000683047	0.00259918	0.00656184	0.000286388	0.000244467	0.00970146	0.00565653	0.0140679
50	291	Normal	-0.00377336	-0.000683437	-0.000200959	0.00582687	-7.17846e-05	-0.000745797	0.00472218	-0.00394411	0.00238045	-0.00400901	0.00707703	0.0028454	-0.00310901	0.00459376	-0.00935392	-0.00141759	0.010673	0.00569912	-0.00211586	0.00736915	-0.0101927	0.0104701	-0.0142255	0.00450083
51	302	Normal	0.00751503	0.000855198	-0.00087065	-0.00352901	-0.00077233	0.00188333	0.00951819	0.00237724	-0.00218047	0.000378332	0.00512296	0.00129995	0.000898637	0.000317501	0.00184846	-0.00512984	0.000111188	-0.00512149	-0.00449923	0.00185744	-0.00649366	0.00738176	-0.00988805	0.00500919
52	306	Lordotic	0.00595398	0.000163136	0.0008779	0.00201329	0.00621851	0.000954104	-0.00197937	-0.00491573	0.00327318	-2.63576e-05	-0.00684646	-0.00228698	0.00687629	0.000105461	0.00196651	-0.00253194	0.000602455	-0.00547445	0.00172109	-0.0104936	0.00594698	-0.0018132	-0.000513792	0.00444128
53	309	Lordotic	0.00652112	-0.00136812	0.00481265	0.00080727	0.0042359	-0.000542669	0.000804962	-0.00338953	-0.00458435	-0.000424777	0.000243973	-0.0137122	0.00475033	0.00502823	0.00159737	-0.00795736	-0.002799	0.0123129	0.01112	-0.0203544	0.0161558	-0.0281662	0.0186743	0.00565456
54	313	Lordotic	-0.000466156	0.000320182	0.00136295	-0.001709	-0.00144704	0.00114095	-0.00438334	0.000589381	0.00078653	0.000418023	-0.00396286	-0.00134895	0.000432935	-0.00153719	-0.00233371	-0.000697762	0.00334665	0.000332166	-0.000722447	-0.003102	-0.00791266	-0.00118186	-0.0120165	0.00565211
55	314	Lordotic	-0.00676612	0.00128234	-0.00338807	-0.0115325	0.0044623	-0.00098599	-0.00202311	-0.000659732	0.00153332	-0.00211944	-0.00643941	0.00110033	-0.0077304	0.00118707	-0.000880743	0.00723713	-0.00140151	0.00293277	0.00148484	0.00673577	0.00467762	-0.00429367	0.00497147	0.00631348
56	318	Normal	-0.00397874	0.00136928	-0.000331384	-0.00425091	-0.00462496	0.000329964	0.00100531	0.00194862	0.0157736	0.00402008	-0.00865647	0.00289592	-0.0113505	0.00269126	-0.00498051	0.00945215	0.0025836	0.00512331	0.00379052	0.00166649	-0.011036	-0.000608321	0.00107206	0.00390665
57	324	Normal	-0.0086655	-0.000127415	-0.00267354	-0.00163172	-0.00286099	-0.000766459	0.00186156	-6.23549e-05	0.00527713	0.00104733	-0.0110959	0.00188096	-0.00575975	0.00174234	-0.00852403	0.00887188	0.00580145	0.00470762	-0.013588	0.00760172	-0.0158201	-0.000723979	-0.0120966	0.0019211
58	334	Lordotic	0.00174147	0.000900396	0.00446083	-0.000940792	0.00015409	0.00104946	0.00317216	-0.00026926	-0.00430531	0.00257444	0.0162999	-0.00324251	0.00422491	-0.00372884	-0.00159293	0.00464736	0.000429811	-0.00108706	0.000608837	-0.000977268	-0.00157807	-0.00468126	0.0180332	-0.00872147
59	342	Normal	0.0202471	-0.000362458	0.00537572	0.00648859	-0.00741426	-0.00110266	-0.00500122	0.000161899	-0.00188164	-0.000396359	0.00588912	0.000164512	-0.00650199	0.00215856	0.00769709	0.00224208	0.00329282	0.00522121	-0.00208968	0.00962546	0.00666913	0.00781584	-0.00567605	0.015868
60	346	Normal	0.00788896	-0.00058105	-0.00261105	0.00609653	-0.00214036	-0.00143776	0.000600624	0.00141164	-0.00761106	0.00279805	0.00408807	0.00116685	0.00284363	-0.003347	0.00386547	-0.00241815	0.00263668	0.00355018	-0.00144275	0.00915442	-0.00814788	0.00931581	-0.00568441	0.00389786
61	363	Normal	0.00195504	-0.000545709	-0.00148038	-0.00180282	-0.00191066	0.0013034	-0.000637483	0.00204204	-0.00165491	0.00171315	-0.00659835	-0.000587617	-0.000469647	-0.00392991	0.00295837	-0.000707967	-0.00129873	0.00435936	-0.0145136	0.00667099	-0.000382087	-0.00361256	0.00107509	0.0109045
62	372	Lordotic	-0.0114003	-0.00107645	0.00105593	0.0084873	0.00271909	0.00225315	-0.010763	0.00253661	0.000429921	0.00483833	-0.00756266	0.00151828	-0.00245027	0.00143436	0.00170714	-0.0123171	-0.0250944	-0.00157613	0.00618048	-0.00406437	0.0194009	-0.00936475	0.00552786	-0.00957377
63	373	Normal	0.00880399	-0.000424616	-0.00374995	0.00025822	-0.0100197	-5.44561e-05	-0.00421123	0.0020417	-0.00731665	0.00248034	-0.000465195	0.00426394	-0.000626963	-0.00143081	-0.00244422	-0.00697195	0.000437746	0.00285335	-0.00278779	0.00733784	0.00887301	-0.00463894	-0.003197	0.00913311
64	389	Normal	-0.00473329	-0.00337459	-0.00414242	0.00469709	-0.00806592	-0.00228844	-0.000955458	0.00349559	-0.00199513	5.87222e-05	-0.000681652	0.00292157	-0.00849362	-0.00172753	-0.000847765	-0.00521211	-0.000203666	0.00373474	-0.016493	0.00747612	-0.0107198	0.0029221	-0.00473634	0.00387583
65	390	Normal	-0.00481217	-0.000461485	0.000943158	0.00412398	0.00124597	-0.000197167	0.0019052	0.00197706	-0.0012628	0.000475712	-0.00251138	-0.00235945	-0.00675011	-0.00218696	0.00230739	0.00362996	0.00777377	0.00280219	-0.00188042	0.00126755	0.0102167	0.00145574	-0.000577861	0.00255934
66	399	Lordotic	0.000907345	0.000319872	0.00185718	0.00187858	0.00051409	0.000533683	0.00322401	0.000326238	-3.59034e-05	0.00318507	0.0039424	-0.0030718	0.00385592	-0.00197985	0.00100633	0.00129683	-0.00284957	-0.000546426	-0.00143478	-0.00313503	-0.00342742	-0.0092214	0.00139425	-0.000706653
67	403	Lordotic	0.00640725	-0.00156013	0.0038613	0.0030203	0.00677979	-0.000657196	-0.00508319	-0.00617444	-0.00690336	0.00118253	0.00609097	-0.00682647	0.013026	-0.00238327	-0.0109285	0.00375787	-0.0112733	-0.00464243	0.00281601	-0.0060349	-0.00515672	-0.026221	0.00696064	-0.00759417
68	408	Normal	-0.00176952	-0.00126182	-0.000620429	0.00109808	-0.00401574	-0.00192791	0.00131869	-0.000223631	-0.000903838	2.58542e-05	0.00824273	-0.000926212	-0.00377629	0.000563071	-0.00923923	0.00450335	0.0161028	0.00890643	0.00499802	0.00882372	-0.00410278	0.00907572	-0.00268445	-0.00438256
69	410	Normal	0.00133791	-0.000959769	0.00167911	0.00631036	-0.00311637	0.000748587	0.000481765	0.00262304	0.000506071	-0.0012612	-0.00189634	0.00538708	-0.000717088	0.00183233	-0.00197371	-0.00689195	0.00371775	0.000818797	-0.00288384	0.00216902	-0.00656294	0.0126548	-0.0119895	-0.00148253
70	413	Normal	-0.00690768	-0.000757675	-0.00190696	0.000229518	0.00389619	-0.00154234	-0.00786888	0.00188258	-0.00302777	-0.00468774	0.00860847	0.00045734	0.00365004	-0.00157989	-0.000566065	0.0044986	0.00708591	0.00839762	-0.00988178	0.0111854	-0.00919502	0.0107359	-0.00791509	0.0018332
71	417	Normal	0.00139477	-0.00031301	-0.00198613	0.00188994	-0.00296162	-0.00165047	-0.000208862	0.000478907	-0.000893356	0.00576081	-0.00375884	0.00181328	-0.0040629	-0.00166792	-0.00585668	0.00232159	0.00860765	0.00454424	-0.00201703	0.00619442	-0.0059289	0.00867322	-0.00687154	7.75851e-05
72	418	Lordotic	-0.00610651	0.000219093	-0.00379858	0.000204217	0.000762081	0.000512034	0.00624326	0.000841175	0.00331043	0.00295458	-0.00313956	-0.00105285	-0.00264308	-0.00038975	-0.0076917	0.00567664	0.00758132	-0.00524012	0.00306358	-0.00644532	-3.65218e-05	-0.00413733	-0.00632692	-0.00283969
73	424	Normal	-0.00158711	0.000808557	-0.0033554	-0.00159502	0.000493486	-0.00192819	-0.00310535	0.00278234	0.00266854	-0.00307153	0.000728145	-0.0020365	-0.00861239	-0.000308503	0.0026047	-0.00119106	0.00611474	0.00661791	-0.00393113	0.00798256	0.00804137	0.0117142	0.0038033	0.000842066
74	426	Lordotic	0.00321974	0.00136963	-0.000532387	-0.00232364	0.00624845	-8.61455e-05	-0.00286151	4.87581e-05	-0.000310585	0.0011719	-0.00202659	-0.00338566	0.000433712	0.00363238	0.000630932	0.00358095	0.00370014	-0.0010415	-0.00197867	-0.00663495	0.000934024	-0.00499794	-0.00415766	0.00506272
75	437	Uncertain	0.00620484	-0.00122988	0.00292364	0.00497541	-0.00234791	0.00152364	-0.00532756	0.00152694	0.00567875	0.00254682	0.00277058	-0.00354628	-0.00110227	0.00042385	0.00800647	-0.00650356	-0.00671036	0.002724	0.0104433	-0.00884114	0.00148173	-0.0062111	0.00538598	0.0038965
76	444	Lordotic	0.0231866	0.000807704	0.000326596	0.000385834	0.00785362	-0.00262053	0.0001606	-0.00277207	0.0033906	-0.00165348	-0.000435153	-0.00904515	0.000786536	0.00436971	0.0116838	-0.0128947	-0.0135915	-0.00131754	0.00814434	-0.0179082	0.0165641	-0.0162097	0.00960761	0.0157224
77	446	Normal	1.60902e-05	0.000389227	-0.00141507	-0.00305731	-0.0033465	0.00214344	-0.00400302	0.00353721	-0.000186867	-0.0022665	0.00336618	-0.000705834	0.00373584	-0.00218503	0.00210968	0.00579759	-0.00350404	0.00245972	-0.00178728	0.00681207	-0.00772165	0.00107896	-0.00791421	-0.00935267
78	447	Normal	-0.0138543	-0.00199797	-0.000649098	0.00601578	-0.00529288	-0.00178419	-0.00383637	0.00609559	-0.00134281	0.00436486	0.000916061	-0.000727996	-0.00141461	-0.00345468	-0.00349154	0.0012986	-9.68944e-05	0.00762422	-0.00404141	0.00499476	0.00124268	0.00891336	0.00712746	-0.00842337
79	449	Normal	-0.00504369	0.00180692	-0.000984604	-0.00393169	0.000571681	-0.0011191	-0.000780672	-0.000744167	-0.000421837	-0.00660519	0.00176989	-0.00228272	-0.00596855	0.000657844	-0.0108787	0.00366049	0.00243162	-0.00109263	-0.00275488	0.00882805	-0.0101832	0.0151932	-0.00855015	0.000640593
80	457	Normal	-0.00915272	0.00417931	-0.0066273	-0.00180006	-0.00486347	0.000505439	-0.0102329	0.00209426	-0.00171172	-0.00380008	0.0106476	-0.00230905	0.00784524	-0.00167113	-0.00434117	-0.00127936	0.00198861	0.00856257	-0.0111815	0.00924537	-0.0128345	0.0130511	-0.01438	-0.00837995
81	458	Normal	-0.000980956	0.000468882	-0.00205793	-0.0032213	-0.00265749	-0.000969185	0.00561037	-0.000417797	-0.00156222	-0.00437902	0.00522322	-0.00149967	0.00156209	-0.00185736	-0.00434642	-0.000940749	0.00105481	-0.000788289	-0.00946968	0.00529436	-0.00311284	0.0038073	-0.00960659	-0.00398418
82	461	Normal	0.00873976	0.00159051	-0.00374104	-0.00107012	-0.00602186	-0.00255448	-0.000399852	0.00384476	0.0032638	-0.0015263	0.0160117	0.000424702	-0.00440889	-0.000806782	-0.0104247	0.00293751	-0.0026476	0.00564159	-0.00139399	-0.00102515	-0.0160955	0.00690983	-0.00800253	-0.00159193
83	463	Lordotic	-0.00753759	0.000336546	-0.0033718	-0.00164399	-0.00243195	0.00163275	0.00119889	-0.000244529	-0.00256796	0.00191249	-0.0126687	0.000746878	-1.86099e-05	-0.00789982	-0.00245927	-0.00151442	0.000250372	-0.00815007	-0.00553007	0.0051104	0.0109683	-0.0134821	-0.00772753	0.00344759
84	474	Normal	0.00408035	-0.000813805	-0.00253714	0.00762607	-8.90649e-05	0.00225611	0.00336094	-0.000917949	0.0101742	0.00225277	-0.00842889	0.00299452	-0.00533828	0.0018238	-0.0081254	-0.00580694	0.000544517	-0.00264146	0.00408281	0.00242396	0.00455592	-0.00737685	0.00603931	0.00764424
85	476	Lordotic	-0.0095101	-0.000132221	0.00453312	0.000920565	0.0101335	-0.00283056	-0.00116172	-0.00273171	0.00092752	-0.00234595	-0.00588435	-0.00218401	-0.00145464	0.00403081	0.00455566	0.00224914	-0.0063634	-0.00723223	0.0133339	0.00059257	0.0410532	0.00352382	0.0327037	-0.00642957
86	477	Normal	0.0049881	0.00141326	-0.00012223	-0.00221071	-0.00809523	0.000768777	0.00497084	0.00378876	0.00111522	-0.00160998	-0.00439161	0.00534617	-6.21356e-05	-0.00360097	-0.00124324	0.000486686	-0.00666836	-0.00245802	-0.0169171	3.0283e-05	-0.0126016	0.00333973	-0.0148886	0.0038635
87	479	Uncertain	-0.00406292	0.00102762	0.00393924	-0.00156497	-9.19609e-05	0.000351815	0.0028153	-0.0026461	-0.00285771	-0.00265878	-0.00177949	-0.000705446	-0.00015965	0.00305976	0.00332503	-0.00208183	0.0112465	0.000800159	0.00108707	-0.00385663	0.00405372	0.00678669	0.000794409	-0.000600366
88	484	Normal	0.0008675	0.00110247	-0.00157605	-0.00372456	-0.00162179	0.000129384	0.00157117	-0.000753664	0.000450813	-0.00307668	-0.00391587	0.00305904	0.00291229	-0.00124687	0.00416055	-0.00405957	0.00763267	-0.0010311	-0.00502377	0.00341805	-0.002865	0.0111198	-0.00967654	-0.000759367
89	486	Normal	-0.000332767	0.00107295	-0.00260905	-0.00706645	-0.00106287	-0.00190563	0.00814561	-0.000424213	1.21213e-05	-0.00227163	-0.000591393	0.000289695	0.000660155	-0.00199242	0.00129942	0.00325292	0.012538	-0.00336925	-0.00753448	0.00435029	0.000514395	0.0140959	-0.00523238	-0.000601349
90	493	Lordotic	-0.0156322	0.00144077	-0.000886688	0.00343353	-0.00155986	0.00154951	-0.00752714	0.000354479	-0.00207272	-0.000994091	0.00594773	-0.00244074	0.000378608	0.00148552	0.00683939	-0.00405289	0.00397127	0.00349187	-0.00916715	0.00216394	0.0187204	0.0212123	0.0140243	-0.00450626
91	496	Uncertain	-0.00945797	-0.000429684	0.00116701	0.00246055	0.015599	0.00306951	0.0079777	-0.00112918	-0.000491414	-0.00066442	0.00557984	-0.00653022	0.00909528	-0.00155692	0.00444973	0.00345502	0.000495703	-0.0120694	-0.0018513	-0.00427473	0.00491156	0.00639258	-0.00638675	-0.0135312
92	498	Normal	-0.0075868	-0.00070064	-0.0010816	0.00280621	-0.00422745	-0.00205613	0.00324437	0.00228808	0.000402521	0.000176483	0.000783002	0.00178616	-0.00392334	-0.00447452	-0.00284258	-0.00868425	0.00484475	0.000324274	-0.0074857	0.00467631	-0.00561394	0.000966284	-0.00797101	0.0009839
93	500	Normal	-0.000540451	0.000342746	-0.00228343	-0.00168503	-0.00592203	8.33688e-06	0.00261463	0.0038462	-0.000362154	-0.0021924	-0.00744594	0.00297646	-0.00754014	-0.000720201	-0.00376348	0.00141166	-0.00755726	-0.000703011	-0.00418679	0.00522107	0.0104294	-0.00927957	-0.00117347	0.00263297
94	503	Lordotic	0.00437002	-0.00115457	-0.00242249	0.00125137	-0.00197529	-0.00122872	-0.00403159	-0.0021456	0.00596395	0.00272243	-0.00350952	-0.0023718	-0.0034501	-0.00386517	0.00456323	-0.00694025	-0.00147808	-0.00800286	0.0082569	-0.00353401	0.0044117	-0.00133728	0.00365499	0.00449869
95	508	Uncertain	-0.0111625	-0.000331257	-0.000957691	0.000838958	0.00353151	0.00055498	0.00169961	0.000807714	0.000236902	0.000313209	-0.000407462	5.09581e-05	-0.00954537	-0.00441502	0.000558733	-0.008657	0.00183493	-0.00219083	-4.0481e-05	0.0028157	0.0123908	-0.00305785	0.000138726	0.00116
96	511	Normal	0.00276142	-0.000899054	-0.00384735	0.00324798	7.28113e-05	-0.00197876	0.0028764	-0.000891551	-0.00125765	-0.00036972	0.00242575	0.00393118	-0.00249579	-0.00239277	-0.00586253	-0.00263806	0.00527654	-0.00251145	-0.00915423	0.00471308	-0.0142147	0.00549561	-0.010296	0.004982
97	517	Normal	0.00486425	0.0002552	-0.00199706	-0.00367898	-0.00353946	0.000146817	-0.00226632	0.00113683	-0.00183093	0.00250025	0.00512004	0.00239506	0.00147784	0.00385922	0.00711992	-0.00110206	0.00873316	0.00639795	-0.00514162	0.00562369	-0.0119307	0.0198448	-0.0041063	-0.00446463
98	518	Normal	0.000567924	-0.000980367	-0.0004131	0.00241922	-0.00573738	-0.00195635	0.00751933	-2.46723e-05	-0.00252755	0.00151036	0.0154244	0.000967018	-0.00342406	-0.00072053	0.00523018	0.000644414	0.00924754	0.00178166	-0.00684992	0.00232328	-0.0109889	0.0108936	-0.0107564	-0.00799832
99	520	Lordotic	0.00436742	0.000738115	0.00028821	-0.00282917	0.00495026	-0.0018645	0.00355985	-0.0018822	-0.000592157	-0.00103082	0.00115352	-0.00136922	0.013367	-0.00118079	-0.00155989	0.00333311	-0.00720056	-0.0138083	-0.00528928	-0.0132795	0.00664396	-0.00247818	0.00995987	-0.00996536
100	528	Normal	0.00706837	-0.000569319	0.0035168	0.0026079	-0.000255108	-0.000496415	0.00766055	0.00120718	0.00427226	-0.00107439	-0.00101497	0.0053376	-0.00410078	-0.00133476	0.00271024	-0.000549793	0.00435301	0.000483977	-0.00116018	0.0039488	-0.000733846	-0.00462642	0.0124164	0.0080685
101	533	Lordotic	-0.0168454	0.00133615	0.00161896	0.00033449	0.00487025	0.00279362	-0.012191	0.00018535	-0.00690389	0.000631822	0.000581425	-0.00347276	0.00709823	-0.000236272	0.0050913	-0.00377627	0.010249	0.00236339	-0.00567276	0.00511065	0.00536877	0.00981751	0.000720108	-0.0059051
102	536	Normal	0.00928186	0.000286799	0.0029391	-0.00248534	-0.00636144	-0.0029924	0.00339803	0.00337185	-0.00168404	0.00416213	0.00841175	1.07891e-05	0.000721189	-0.00116471	0.00823395	-0.00316169	0.00577529	0.00415888	-0.00929533	0.00448285	-0.0110783	0.00840671	-0.0151109	0.00443115
103	541	Uncertain	0.00446059	-0.000402632	0.00187607	-0.0013782	0.0145273	0.00398937	-0.00349981	-0.00290561	0.00411876	0.00247018	-0.00961991	0.00310739	0.0212911	-0.00529196	0.00171099	0.00602908	0.00188196	-0.0111333	0.00604377	0.00158685	-0.0106366	0.00679299	-0.00715263	-0.00821575
104	547	Lordotic	0.0143947	-0.00128598	0.00128745	0.00530523	0.0071267	-0.00012115	-0.00382286	-0.0030495	-0.00278528	0.001054	-0.00501503	0.00101571	-0.00544949	0.00109605	0.00267946	-0.0106134	-0.00318662	-0.000614116	-0.00617433	-0.0101915	0.00806727	-0.0162338	0.000200995	0.0180235
105	554	Lordotic	0.0047007	0.000924584	0.00129725	-0.00303245	0.00363536	-0.00134574	0.00121127	-0.00109007	-0.000155357	-0.00270905	-0.00455791	0.00151838	-0.00108604	-0.0034251	-0.00377623	-0.0016335	-0.00586531	-0.00151122	-0.0117393	0.00328283	-0.00184639	0.000830027	-0.00805756	0.0127316
106	557	Lordotic	0.00822518	-0.00107972	0.000575524	0.00697723	0.00122979	-0.000442277	0.00186211	-0.000733994	-0.000395132	-0.00157216	-0.00796003	0.00573625	0.0050884	-0.00444282	-0.00350818	0.0024795	-0.0113487	-0.0148939	-0.00124595	-0.0147741	0.0109353	-0.0124856	0.00401622	0.00192
107	561	Normal	0.00022015	-0.000246009	0.00321654	0.0045051	-0.00763406	-0.00281846	0.000898182	0.00255677	0.00434235	-0.00311878	0.00908291	0.000908266	-0.00433571	-0.000804224	-0.00042865	-0.00728662	0.00202792	0.00333746	-0.00361671	0.00815921	-0.006061	0.01514	-0.00460939	0.000967281
108	568	Lordotic	-0.000709087	0.00118781	0.00283667	-0.00571294	-8.18796e-06	0.00120877	0.00159773	1.75265e-05	0.000371409	0.00136063	0.000961965	-0.00245242	0.00393919	0.00233236	-0.00345532	0.00117021	-0.0081598	-0.0014395	0.00757585	-0.0106798	-0.00725522	-0.00362196	-0.000545368	-0.00926311
109	572	Normal	0.00672292	0.000310222	0.00467618	0.000336093	-0.0039921	0.00276626	0.00332531	0.00175604	-0.00472002	-0.00334795	-0.000756376	-0.00103714	0.00733896	-0.00179511	0.00347091	0.00455253	0.00666295	0.000987768	-0.00466809	-0.00319065	-0.00698877	0.00745681	0.0024666	-0.00186265
110	576	Lordotic	0.0186111	-0.00223969	0.00690213	0.00928344	0.00533951	0.00361124	-0.00301765	-0.00357192	0.000679059	0.00367756	0.00067736	-0.00617172	0.00533082	0.0100007	-0.00262219	-0.00450224	-0.00997088	0.00176194	0.0111476	-0.0123431	0.0113925	-0.0200353	0.0177302	0.00721814
111	587	Lordotic	0.0177314	0.000106241	4.8109e-05	-0.0107638	0.00774216	0.00249797	-0.000938837	-0.0001047	-0.000410834	-0.00408297	-0.000375815	-0.00718458	0.00335158	0.0044752	-0.000128455	0.00583893	-0.000797993	0.00697765	0.011474	-0.00154876	0.00127011	-0.0187155	-0.0013831	0.00896276
112	588	Normal	0.00117263	-0.00044667	-0.00103298	0.00651622	-0.0079858	-0.00158968	-0.00150008	-0.000355003	0.00100623	-0.00201661	0.00336069	-0.000543045	-0.0113458	-0.000252283	0.00158084	-0.00615827	0.00598877	0.00327943	0.0037162	0.005599	-0.00495902	0.0161006	-0.0261613	0.00784717
113	589	Normal	-0.00396536	0.0010862	0.00140292	0.000463191	-0.00540237	0.000378605	-0.0119719	0.00331015	0.00771274	-0.00070333	0.00361835	-0.00363686	0.00476047	-0.0022616	0.0120835	0.00824562	0.00386698	0.0139889	4.94936e-05	0.0125243	-0.0251513	0.00687288	0.00567461	-0.00163624
114	596	Normal	-0.00792923	-0.00130202	0.00170032	0.00510573	-0.00913342	-0.00199659	-0.00489587	0.00346771	-0.00574799	0.00226372	0.0126692	-0.00200601	-0.00263666	-0.00274113	0.00641222	0.00155632	-0.00505819	0.00496144	-0.00665062	0.00595438	-0.00732323	0.0135863	-0.00159202	-0.0135868
115	609	Normal	-7.7982e-07	-0.000208358	-0.00461295	-0.00200743	-0.00906681	0.00089616	-0.00162621	0.000776531	5.39239e-05	0.00094391	-0.00675484	0.0012747	-0.00988828	-0.0012846	0.00431293	0.000609804	-0.00702482	0.000935319	0.00295243	0.000161079	0.00707433	-0.00385291	0.00549825	0.00825159
116	611	Normal	0.00325143	-0.00108895	0.0044502	-0.00135639	0.00396476	-0.000678799	-0.00187276	-0.00139171	0.00205929	0.00588117	0.00805012	-0.0054162	0.00834645	0.00231225	0.00865574	0.00412504	0.00621517	0.00915045	-0.00719908	0.00744079	-0.00925807	0.015943	0.00111707	-0.00359914
117	614	Normal	-0.00742495	0.000402024	0.00177859	0.000736753	-0.00123694	-0.000884012	0.00130934	0.000229268	-0.0029449	-0.00249583	-0.000493877	-0.000837385	0.00567845	-0.00696835	-0.0110462	0.00378043	0.00690238	0.00280054	-0.0114649	0.00918821	0.0139088	0.00732812	0.00847289	-0.0033598
118	622	Lordotic	0.00922089	-0.00117575	-0.00111149	0.00398566	0.00662005	-0.000994819	-0.00377387	-0.00122341	0.00147242	0.000226266	-0.00668946	-0.00126407	-0.00296074	0.00271289	-0.00405112	-0.0045563	-0.0159194	-0.00938174	0.00557494	-0.0163883	0.00554408	-0.012598	-0.00226233	0.00412097
119	624	Uncertain	-0.00588518	-0.000935674	-0.0031808	0.00180059	0.0112481	0.00269657	0.00255637	-0.00181057	-0.000159942	0.0021053	-0.00242437	-0.000201514	0.00465728	0.00119168	0.00176802	-0.00180622	0.00140845	-0.00635934	0.00996523	-0.00493006	0.00624296	-0.000646776	0.00357009	-0.00837396
120	630	Normal	-0.000321958	0.00209061	-0.001654	-0.00794825	-0.00106298	-0.00149075	0.00521447	0.00116011	0.00106144	-0.00418204	-0.00149944	-0.00138519	-0.0165665	-0.000661281	-0.0109579	0.011147	-0.00127189	0.00391574	0.00637211	0.0134886	0.00580207	-0.0046597	-0.00267059	0.00550862
121	640	Lordotic	0.0169759	-0.00200777	0.00425257	0.000417161	0.00363088	-0.00518667	-0.000120654	-0.000454542	-0.00486403	0.00137936	0.00742885	0.00305406	0.00621644	0.00237754	-0.0194428	0.000203198	-0.0112271	-0.00960115	0.0189345	-0.0220566	0.00174998	-0.0462977	0.00634663	-0.00986612
122	655	Lordotic	-0.0044404	-0.000136343	0.00539492	0.0013479	0.000660412	-0.0015245	0.000515822	-0.00454101	0.00152381	-0.00348045	-0.000934765	-0.00394922	0.00857395	0.00424682	-0.00294224	-0.0021934	0.00907106	-0.00376036	-0.015158	-0.00721514	-0.00220743	0.0115987	-0.00605187	5.74231e-05
123	660	Normal	0.00204152	0.0022082	0.000337508	-0.00757576	-0.000468759	0.00135895	0.00198566	0.000237604	-0.00509242	-0.00563653	0.00113184	-0.00221362	0.00850563	0.000266538	0.00268899	0.00542499	0.00614755	0.00430515	-0.00159789	0.0015561	-0.0125612	0.0127113	-0.000595734	-0.00405064
124	662	Lordotic	0.00506854	-0.000425242	0.00170526	0.00125621	0.0117594	0.00177395	0.0119639	-0.00308317	6.13322e-06	-0.000261043	-0.00183943	0.000211667	0.0081019	-0.00505925	-0.00686111	0.000771488	0.0117433	-0.0108549	0.00667639	-0.00664093	0.0138869	-0.000829855	0.00308264	-0.00191243
125	665	Lordotic	0.0308417	-0.00388815	0.00816887	0.00543982	0.0103396	0.00418757	-0.00565743	-0.00687429	-0.00599512	0.00148964	-0.00894234	-0.00983882	0.00307198	0.0117784	0.000332698	-0.0093124	-0.0203493	-0.00355985	0.0234829	-0.0289214	0.0536347	-0.0415866	0.0623691	0.0141912
126	676	Normal	0.00772673	-3.76246e-05	-0.00444725	0.00201461	-0.00551166	0.000440636	0.00712127	0.000452722	-0.000515019	0.00103776	0.00512468	0.00852607	-0.00183939	-0.00316613	-0.00607315	-0.00210594	0.00390212	0.00085034	-0.00495277	0.00135587	-0.0104429	0.00476468	-0.00899413	-0.00416456
127	682	Lordotic	0.00875345	-0.000818863	-0.000437969	0.00728954	0.0055353	-0.000641689	0.0069667	-0.0025983	-0.00252871	0.00591179	-0.0130385	0.00308947	-0.00157659	0.00241679	-0.00282038	-0.00823035	-0.00312871	-0.0115599	-0.00125624	-0.0147444	0.0128002	-0.0187342	0.00329255	0.00969099
128	684	Normal	-0.00612368	-0.000669675	-0.00380921	0.000679248	-0.00387439	-0.000331337	0.00491954	0.000655473	0.00616276	-0.00102644	0.00349313	0.00128351	-0.010608	0.00064259	-0.00820754	-0.000287153	0.00591295	0.00725773	0.000700494	0.00159256	-0.00339466	0.00447536	7.51797e-05	-0.00388484
129	695	Lordotic	-0.00626372	0.00205177	-0.00552815	-0.0119941	0.000639153	-0.000858733	0.00216666	-0.00249161	-0.000722929	-0.000210266	-0.00464952	-0.000255962	0.00387994	-0.00533046	0.000262324	0.0142924	0.00969003	-0.00167112	-0.00280029	0.00479984	0.00160198	0.00375098	0.00195145	-0.00177649
130	730	Lordotic	0.00575591	-0.000782028	0.00027883	0.00411604	-0.00558021	0.000810843	-0.000323351	0.00104485	-0.00196452	0.00181465	6.33486e-05	-0.00163653	-0.00496533	0.0016907	-0.00321	-0.00388974	-0.00123388	0.00399855	0.0108688	-0.00533336	0.00902378	-0.024192	0.00817432	0.00275911
131	734	Normal	-0.000223332	0.000624531	0.000588659	-0.000158661	-0.00284185	0.00106238	0.00126948	-0.00223008	-0.00152086	-0.00115025	-0.00490632	-0.00010845	0.000889808	-0.00365095	0.00566223	0.00149965	0.00346093	-0.0011603	-0.0061669	0.0020413	-0.00150351	-0.000519654	-0.00792957	-0.000936682
132	739	Normal	0.0024226	-2.02092e-05	-0.00533995	0.000883712	-0.0084853	-0.000370612	-0.00283524	0.00083446	-0.00238154	0.00208583	-0.00280067	0.00128146	2.80819e-05	-0.00427635	-0.00530772	-0.0007233	-0.00232693	0.00104824	-0.0104882	0.00214123	-0.0133698	-0.00248633	-0.0114615	0.00190044
133	740	Normal	-0.000610672	3.10284e-05	0.00654633	0.00347164	-0.0069488	0.00111152	-0.00313665	0.000399489	-0.000381605	-0.00222053	-0.0101422	0.00305261	-6.51843e-05	-0.000465905	0.00434968	-0.000470396	-0.000370561	0.00379742	0.00388174	0.00120858	-0.00778543	-0.000522231	-0.0150217	0.00224724
134	741	Normal	-0.000420241	1.50864e-05	-0.00135795	0.00261117	-0.0157983	-0.00113777	0.00175236	-0.000138365	-0.00478258	-0.00283876	0.0138971	0.000799785	-0.00155368	-0.00550789	-0.00549808	0.000481381	0.00262121	0.000470541	-0.00368917	-0.0021445	-0.0103187	0.00667057	-0.014202	-0.0120572
135	742	Lordotic	-0.00206648	-0.00131019	0.000789853	-0.00271583	0.00873598	0.00147472	0.000313724	-0.00142778	0.00415532	-0.00711627	-0.00274422	-0.000401631	0.00109846	-0.00310124	-0.0023698	-0.00243966	0.00256022	-0.00767025	-0.000566358	-0.0114783	0.00638641	0.0081298	-0.00253011	-0.0031142
136	745	Normal	-0.00307008	-0.000399943	-0.000422759	0.0025883	-0.0118101	-0.000254369	-0.00598874	0.0013159	-0.000119983	-0.00304277	-0.00506918	0.00151585	-0.00305177	0.00112752	-0.001813	0.000914581	0.00449205	0.00898592	-0.00862577	0.00320943	-0.00651858	0.0155479	-0.00351487	0.00422134
137	747	Normal	0.0185904	-0.00153368	-0.000830516	0.000310979	-0.00343804	-9.30701e-06	-0.00525355	0.00227017	0.000657458	0.00113887	0.00618828	-0.00126574	0.00389014	0.00335219	0.00555633	0.00253635	-0.00671468	0.0112877	-0.000621629	0.00715494	0.0062986	0.0140516	0.000366118	0.014952
138	764	Normal	0.00200444	0.000548499	0.000960568	-0.0037911	-0.00433929	-0.000713902	0.00993561	-0.000507692	0.00730905	0.0025689	0.00966925	-0.00125919	0.00269195	-0.00518418	7.30102e-05	-7.0493e-05	0.0122631	-0.0013632	-0.0192564	-0.000868267	-0.018208	0.0115014	-0.0123575	-0.0081587
139	769	Lordotic	-0.0050657	-0.00106593	-0.000901732	0.00155351	0.0013568	0.00213175	0.00113767	-0.00095531	-0.00249655	0.00218186	-0.00561169	0.000386904	-0.00220045	-0.00126111	-0.0037859	-0.00303	0.00146257	-0.00469348	-0.00641688	-0.0024564	-0.000191214	-0.000975593	-0.00196599	0.00354349
140	771	Normal	0.000607563	0.000634187	-2.46886e-05	0.00363763	-0.00883336	-0.000683645	0.000143884	0.000721605	-0.00206035	0.000184859	0.0056865	0.00124195	0.00243697	-0.00247046	-0.0042458	0.0022121	0.000944199	-0.0011051	-0.00887013	0.000710624	0.00261428	0.0111977	-0.00583318	-0.00381125
141	775	Normal	0.00364285	0.000542393	-0.00130277	0.00546031	-0.000390309	-0.00214225	-0.0111031	0.00332034	-0.000310483	-0.00284837	-0.00843973	0.0015359	-0.0111545	0.00439419	0.00158468	0.00105216	0.00551476	0.0147292	-0.00272666	0.014709	-0.00650434	0.00918267	-0.0198836	0.0122808
142	783	Lordotic	0.0129994	-4.23241e-05	0.00346859	-0.00352515	-0.00234439	-0.00414008	-0.000160199	0.00219277	-0.000255524	0.000249232	0.000381955	0.000624759	0.00126929	-0.00187176	0.00148636	0.00377445	-0.00603298	-0.00290325	-0.00506122	-0.00744758	-0.011256	0.00463619	-0.0101802	0.00203722
143	792	Lordotic	-0.0114866	0.00148972	0.000579682	0.000167791	0.00795692	0.00206933	0.00349985	-0.0027505	-0.00540051	0.00017956	0.000684359	-0.00636167	0.0100859	-0.00195246	-0.00885014	-0.00298448	0.00574726	-0.00955846	-0.000301084	-0.00650173	0.0195736	0.00415387	0.00218548	-0.0101884
144	803	Normal	-0.0013316	0.000426868	0.000833922	5.52602e-05	-0.0116914	0.000236183	-0.00572099	0.001552	0.00046326	0.000836764	-0.0103758	0.00113111	-0.0129791	-0.00117735	0.0149455	0.00542681	-0.00429137	0.00657686	0.00553944	0.0105444	0.0192743	0.0114815	-0.0109342	0.0120821
145	811	Normal	-0.00606523	-0.000983207	-0.00203209	0.0130039	-0.00819049	-0.00135565	-0.00205115	0.00191835	-0.00760323	-0.00190689	-0.00734807	0.0052433	-0.00768787	0.000456815	-0.00228677	-0.0107024	0.00213361	0.00720899	-0.00963736	0.00249027	0.0089893	0.00450939	-0.006643	0.0102559
146	817	Normal	-0.0159568	0.000294515	-0.000972707	-0.00348142	-0.00696046	-0.000469629	0.000223158	0.000748389	-0.00193439	-0.00144893	0.00651147	-0.00322625	-0.0022812	-0.00177582	0.00273122	0.00343145	0.00746066	0.00573345	-0.00596076	0.00539108	-0.00899162	0.00970465	-0.00785972	-0.00709197
147	820	Normal	-0.00634603	-0.000399416	0.00141037	-0.00144676	-0.0018646	-0.000239857	0.00751663	0.0010481	0.000202466	-0.00327372	0.00413521	0.00193596	-0.007558	-0.00695167	-0.00154354	0.00392692	0.0067569	0.000967966	-0.00315186	0.00370275	-0.00431932	0.00306194	-0.00310643	-0.0023396
148	833	Uncertain	-0.00992751	-0.000425403	0.00199794	-0.000630399	0.00358885	0.0047484	0.00304277	-0.00337454	-0.000704971	-0.00334972	-0.00866335	0.000855904	0.00444945	-0.000190102	0.00319308	0.000262197	0.0019562	-0.0119922	-0.00476297	-0.00184617	0.00920148	0.00946954	0.00317087	0.000762117
149	855	Normal	0.00377286	-0.000468331	0.00167418	0.00563535	-0.00285895	-0.00211406	0.00308265	0.000421538	0.0124864	0.00688742	-0.00439382	0.00279704	-0.00528317	-0.000631426	-0.00362856	-0.00666092	0.00827231	0.0066824	0.00256768	0.00282023	-0.0137014	0.000446999	-0.00780533	0.00216915
150	862	Lordotic	0.0201326	-0.000516389	0.00534602	0.00615819	0.00792816	0.000337387	0.00228767	-0.00157445	0.0112162	-0.0047834	0.00433776	-0.00504044	-0.00670015	0.00513954	0.00688274	-0.014046	0.0026183	0.00672505	0.00851474	-0.0124263	0.004592	0.00284149	-0.00533658	0.0114873
151	869	Lordotic	-0.00348047	0.000463509	-0.00156569	-0.00162029	0.00172412	-0.00347723	-0.00341519	-0.00125584	0.00885707	-0.00458665	-0.00246918	-0.00705118	-0.00768742	-0.000492086	0.00178407	-0.00033227	-0.00644874	-0.00051014	0.0124923	-0.0100244	0.00798361	-0.0135713	0.0197306	-0.00142005
152	871	Normal	0.00230999	-0.000757598	-0.000655829	0.0107309	-0.00453694	-0.00170842	-0.00181626	0.00074575	-0.000684512	-0.0010487	-0.00089969	-0.000505137	0.000976161	-0.00412313	0.00900483	0.00154399	-0.000618045	0.00203268	-0.0119085	0.00441253	-0.0108032	0.00795961	-0.00765728	0.00645403
153	875	Lordotic	0.000950563	-0.00154252	0.000718927	0.00412648	0.0026561	0.00195683	-0.00167441	-0.00295976	-0.00272038	-0.00376224	-0.000271266	-0.00266228	3.85053e-05	-0.00428828	0.00203839	-0.00310902	-0.0101742	-0.0157627	0.00544911	-0.0112423	0.0200559	-0.00514221	0.00756127	-0.00278545
154	877	Lordotic	0.0345608	-0.000471277	0.00726616	0.00381876	0.00597575	0.00126189	-0.005331	-0.00316245	-0.00306056	0.0025128	-0.00348378	-2.39999e-05	0.00860319	-0.00219515	0.0129174	-0.00249106	-0.00117352	-0.0095568	0.0056172	-0.00106635	0.0209559	0.00709828	0.00995928	0.019064
155	882	Normal	-0.0104786	-0.000509817	-0.000839341	0.0048377	-0.0103216	0.00110288	0.00123037	0.000291031	0.000213817	0.00427208	0.000226029	0.00540484	-0.0112278	-0.00220797	-0.00129265	0.000800257	0.004725	0.00336868	0.00942202	0.00966156	0.011004	0.00320413	-0.00338041	-0.00428803
156	889	Normal	-0.00748128	-0.000536178	-0.000622987	0.0101261	-0.0110351	-0.00466874	0.000805894	0.00326151	0.00162035	-0.0057562	0.00591653	0.00602204	-0.0174353	0.000175795	0.00269706	0.00375491	-0.00273172	0.000136255	-0.00221365	0.00272437	0.00544653	0.0057793	0.000825331	0.00248053
157	897	Normal	0.00539942	0.000916153	-0.00275925	-0.000235026	-0.00525727	-0.000767383	0.000965506	0.00211262	-0.00275723	-0.00172869	0.0114901	-0.0010969	0.00532531	-0.0039526	0.0036641	0.00823891	0.00111405	0.00698609	-0.00248819	0.00437905	-0.0216962	0.00903871	-0.0194529	-0.00682733
158	900	Lordotic	0.00287372	0.000290007	0.00589632	-0.000482971	0.00472181	-0.00201642	0.00465121	-0.00127738	0.00127692	-0.000276953	-0.00502171	-0.00204959	-0.00240017	0.000547154	0.0015722	0.00519596	0.00123173	-0.0017862	-0.00779268	-0.00601498	0.00598864	0.00575271	0.00738738	0.00291519
159	903	Normal	-0.00899075	-0.000683523	-0.005811	0.00405461	-0.00580493	0.00178684	0.000656291	0.00105506	0.0111038	0.00282293	-0.0170484	0.00281195	-0.00768184	-0.00164013	0.00768792	-0.00957347	0.00256405	-0.000114819	0.00193389	-0.000538629	-0.0066864	0.00431858	-0.00551512	0.00198576
160	908	Normal	-0.0095857	0.00147029	-0.00164323	-0.000659207	0.000646666	0.00147074	-0.000576875	0.000398055	0.000996626	2.09401e-05	-0.0102159	0.00181549	-0.00716057	-0.00228567	-0.000141245	0.00299216	0.011169	-0.00149517	0.00589243	0.00569884	-0.00290129	0.0122855	-0.0165961	0.00107217
161	909	Normal	-0.0151157	0.000349381	-0.00211583	0.00294167	-0.00985115	0.00162959	-0.000429014	0.000906785	-0.000990084	-0.00128001	-0.0106111	0.00191687	-0.00591748	0.000132974	-0.00647742	-0.00110362	0.00310857	0.00199458	-0.0125565	0.00207846	-0.00159599	0.0015485	-0.00356894	0.000657129
162	912	Lordotic	-0.00782558	-0.00021231	0.00311355	-0.000810938	0.00399844	0.0015961	-0.00522826	-0.00105914	0.0119003	0.00184266	0.00130407	-0.0040506	-0.0127925	0.00240179	-0.00229832	-0.00937747	0.00271983	-0.000750962	0.0143671	-0.00723296	0.00051156	-0.0159014	-0.00032854	-0.00286692
163	920	Lordotic	0.00202261	0.000324957	-0.00439436	0.00359219	0.00827314	0.000363273	0.00245777	-0.00310107	-0.00114045	0.00197401	0.00127961	-0.00159694	0.00632462	-0.00158368	0.00658848	-0.00128383	0.00983376	-0.00745467	0.00244627	-0.000206192	0.00255299	0.010561	-0.00974366	-0.00311039
164	927	Lordotic	0.00345324	0.000485826	0.00119135	-0.00039277	0.00300928	-0.000367331	0.000691704	-0.0027984	0.000983721	0.000550753	-0.00354767	-0.0116746	0.00167985	-0.00137222	-0.00163575	-0.00389835	0.00603128	0.00995547	0.00557194	-0.00655597	0.00389344	-0.0082261	-0.00155245	0.00750704
165	929	Normal	-0.00410016	0.00313416	-0.00622448	-0.0147331	-0.00959391	-0.000193623	-0.0037336	0.00379084	-0.00368155	-0.00743273	0.0130824	0.000243782	-0.00704992	-0.000597097	0.000570879	0.00993162	-0.00679243	0.00411187	0.00243621	0.0204908	0.0110182	0.0051481	0.0157878	4.6479e-05
166	934	Normal	0.0107905	0.000703032	-0.00101941	0.00680601	-0.00476542	0.00215672	0.00355563	0.000692431	0.00253115	-0.00331193	-0.00146844	0.00445556	-0.00087941	0.00279258	-0.00124875	-0.00810705	0.00178962	0.00152862	-0.000584201	-0.00519768	-0.0057392	0.0099215	-0.00764905	0.000749994
167	935	Lordotic	-0.00317518	0.000287676	-0.000262928	0.00180028	-0.00188998	-0.00114155	-0.0069183	-0.00039256	-0.00221468	0.000162168	-0.00061249	0.00193771	-0.000134145	0.0019905	-0.00339764	-0.00451769	-0.00801529	0.0031927	0.0017168	-0.00395569	0.00250364	-0.014845	0.0012661	0.00216259
168	940	Lordotic	0.0186873	-0.00146047	0.0017018	0.000117487	0.000770948	-0.000990098	3.60099e-05	-0.00101585	-0.000127037	-0.00133979	-0.000424514	-0.0043294	-0.0033868	-0.000723415	-0.00153981	-0.00615068	-0.00844249	-0.00577938	0.0131616	-0.0267191	0.00988505	-0.0268573	0.00751137	0.00145649
169	941	Lordotic	0.0276826	-0.000219522	5.06718e-05	0.00547633	-0.00900108	-0.00153866	2.76168e-06	-0.00214294	-0.00217118	-7.06974e-05	-0.00487689	0.000746083	-0.00831847	0.00364621	0.00711814	-0.00807034	-0.00242788	0.00158604	-0.0054583	0.000621647	0.0159429	0.000169905	-0.00922238	0.0243952
170	946	Normal	-0.00854716	-0.000825282	-0.00546659	-0.00360548	-0.00567998	0.000789032	0.00411894	0.00239962	-0.00182337	-0.00371102	-0.00459369	0.000167028	-0.00760751	-0.00106732	-0.00202222	0.00237456	0.0043228	-0.00124996	0.00725153	0.00657776	0.0106075	0.00453441	-0.00377399	0.00223836
171	952	Normal	-0.00436713	0.000364051	0.00363115	0.00429032	-0.00873516	-0.00125737	-0.00117191	0.00266466	0.000174993	-0.00143761	0.00919696	-0.00189504	-0.0101052	-0.00229558	-0.00509817	0.00642961	0.00649661	0.00446966	0.003548	0.0105814	0.00766711	0.00896379	-0.00216681	-0.00309106
172	954	Normal	-0.0140303	0.00123434	0.000658151	0.00214245	0.000520404	-0.000704025	0.00391783	0.00135285	0.00131675	-0.00416133	-0.00167158	0.00202971	-0.00690952	0.0024844	-0.0100954	0.00500027	-0.00222395	-0.00138759	0.00523693	0.00148561	-0.000180118	0.00528515	-0.00404405	-0.00882955
173	957	Lordotic	0.0052113	-0.000368696	-0.00232452	-0.00341561	-0.00572519	0.00102542	-0.00159881	-0.00368997	-0.00145391	-0.00321315	0.00602894	-0.00372337	-0.00200866	0.000968904	0.000195393	-0.00307106	0.00667149	-0.000192185	-0.00192023	0.0013076	-0.00687812	0.0055975	-0.00876169	0.00639553
174	958	Normal	-0.0041289	-0.00160534	0.00211732	0.0031978	0.000345311	0.00157268	0.00735449	0.00375274	0.000397444	-0.00437947	0.000954555	0.00126946	0.000956594	-0.00218486	-0.00588507	0.00386476	-0.0037001	-0.00135423	0.000910395	0.000296381	0.00513229	0.000403876	0.0104654	-0.00469357
175	962	Normal	0.0297832	0.00183056	0.000911335	0.00266802	-0.00685894	-0.000923489	-0.00158553	0.00220889	0.00819662	0.00332039	-0.00676576	-2.25238e-05	-0.00344204	-0.000810387	0.0164302	0.000688363	-0.00586328	0.00267384	0.00197814	0.00575602	-0.0069905	0.00627508	0.000800426	0.0233786
176	963	Lordotic	0.00818172	-0.000453185	-0.00153824	0.00300632	-0.000931011	0.000424328	-4.88212e-06	-0.00518108	0.00254324	3.40423e-05	-0.00531969	-0.00171842	0.00717358	-2.63572e-05	-0.0098279	0.00286241	0.00301942	-0.00032637	0.00544934	-0.00226402	-0.00353851	-0.0045697	-0.00982041	0.00613382
177	966	Lordotic	-0.000307016	0.000219935	0.000138831	-0.0085763	0.00278371	0.00304783	-0.00354193	-0.0026713	0.000369965	0.0027024	-0.014828	2.6522e-05	-0.00380885	0.00445895	-0.00654727	0.00413199	-0.0122447	-0.00332141	-0.00204726	-0.00349573	0.0145368	-0.0137333	0.00916595	0.00333205
178	968	Normal	-0.0166823	-0.000633897	-0.00164468	0.00155673	0.00228499	0.000772811	0.000584206	0.00326623	-0.00339351	-0.00201436	-0.00176305	-2.18034e-05	-0.00677307	-0.00116411	-0.00451253	-0.00720999	0.00280952	0.00561648	-0.00172826	0.0027055	0.0180332	0.0130658	0.00178879	-0.00437835
179	972	Normal	0.0028729	-0.000644506	-0.000712682	0.00458467	-0.00618128	0.00208871	-0.000468508	0.000904642	0.00541007	-0.00572902	-0.00739766	0.00149975	-0.00767016	0.00132259	-0.000152716	0.00503717	-0.00686264	0.00424453	-0.00825674	0.00586667	0.0057456	0.0044792	-0.00117919	0.0112594
180	980	Normal	-0.0215036	0.00136143	-0.00116705	-0.00387928	0.00138647	0.00399334	0.0133517	0.00241617	-0.00276608	0.00518247	-0.012719	0.0038317	0.00199983	-0.00665965	-0.00676417	-0.00774232	0.00383692	-0.00669055	0.00272763	0.00714127	0.02942	0.006767	0.00388843	-0.00792953
181	983	Lordotic	-0.0106392	0.00215154	0.0016973	-0.00422232	-2.12064e-05	0.00135383	-0.00119452	-0.000220362	0.00159017	-0.00339135	-0.0106951	-0.000190457	-0.00329608	0.00491822	0.00404923	-0.00634846	-0.00298325	0.00607449	-0.0021882	-0.00343962	-0.00090049	-8.40069e-05	-0.00657887	-0.00130554
182	986	Lordotic	-0.00118026	0.000647421	0.00103088	-0.00140423	0.0024618	0.00257404	-0.00232766	-0.00137996	0.00208693	0.00100025	-0.00662916	-0.00325288	0.00261979	0.000148194	0.000474953	0.00350375	-0.0147108	-0.00588559	-0.00477098	-0.00902733	0.00419704	-0.0103035	0.00429828	0.00118081
183	990	Lordotic	0.00161284	0.000584155	-0.00102806	-0.0031549	0.00458427	0.0036584	-0.00316741	-0.00173804	0.000678007	-0.000709661	0.00110677	-0.0025257	-0.00277218	0.000664154	-0.00334831	0.00544287	-0.0176791	-0.000244189	0.00391568	-0.00717244	0.0141162	-0.00921608	0.00297294	-0.00857379
184	991	Uncertain	0.00454567	0.00010258	-0.0001225	-0.000247286	0.00383643	0.00117764	-0.00293981	0.000227252	-0.000331303	-1.61279e-05	-0.0037327	-0.00252753	-0.00290858	0.00361122	0.00270668	0.00224976	0.00201597	0.00431026	-0.00248751	0.00237048	-0.00817122	-0.00386471	-0.00872674	0.005371
185	1030	Lordotic	-0.000761186	0.000365259	0.00285586	-0.00259523	0.00183051	-0.000624398	0.00631685	-0.00328031	0.0111264	0.00858566	-0.00357163	-0.000107099	0.000943754	-3.05924e-05	0.000949682	-0.00198312	0.00805648	-0.00218898	0.00823912	-0.00257445	-0.0191688	-0.00959903	0.00393828	-0.00551067
186	1047	Normal	-0.0175489	0.00159479	-0.00508106	0.00806122	-0.00577709	-0.000925438	-0.00108443	0.00305824	-0.00165484	0.00638194	-0.000507637	0.00394431	-0.00983356	-0.000368278	0.0058502	-0.00786539	0.00518612	0.0028657	-0.0144482	0.0114994	0.00656165	0.0101753	-0.00249808	-0.00012405
187	1054	Normal	0.000677855	0.00142864	-0.00190329	-0.00283034	-0.0032361	-0.00174683	-0.00205568	0.00399493	0.00175544	-0.00624215	0.0050837	0.00381392	-0.00253224	0.00288021	0.0091467	-0.00248467	0.00879428	0.00499659	0.00229397	0.00735934	-0.0132228	0.0265436	-0.00711037	0.00153371
188	1065	Normal	6.79109e-05	0.00106997	0.00453432	0.00122557	0.000365505	-0.00171934	-0.00441203	0.00140225	-0.00290645	0.000826319	0.00285195	-0.0025806	0.0019738	0.000165331	0.00893185	0.0084742	0.00633912	0.00505595	0.00335002	0.0118914	0.00437255	0.0160492	0.00460201	-0.00188523
189	1072	Lordotic	0.00121323	-0.000474647	-0.000561784	-0.000161831	-0.000587545	-0.00214718	0.00288733	0.00156177	0.00202598	-0.00309669	0.00747165	-0.00337184	-0.00290391	0.00209295	-0.00520958	0.00225193	0.000426431	-0.000119004	0.00943529	-0.00936756	-0.00705653	0.000991598	0.0021856	-0.00866342
190	1083	Normal	-0.00803983	0.00181025	-0.00387673	-0.00047355	-0.00241985	-0.000247949	0.000972641	-0.000781899	-0.00403218	0.000405427	-0.0054927	0.00228735	0.00602882	-0.00171818	0.0118031	0.0030556	0.00807034	0.00124836	-0.0102441	0.00312015	0.000171024	0.00865154	0.00563346	0.000861602
191	1086	Lordotic	0.0020755	-0.000530437	0.000866592	0.00132808	0.00922056	0.000393253	-0.00149386	-0.00148003	0.00416823	0.00018282	-0.00418822	-0.000274019	0.00326825	0.00464687	0.0076326	-0.000391079	-0.0168008	-0.007203	0.0151908	-0.0152337	0.0114597	-0.00448665	0.0094778	-0.00147333
192	1088	Lordotic	0.00655365	0.00057907	0.00138752	-0.00712321	0.00688123	0.000327093	0.00512031	0.00187159	-0.000961612	-0.00174961	0.00484777	-0.00277861	0.00966578	-0.000833098	0.00277466	0.00761828	-0.00512318	-0.00226666	0.00718158	-0.00968525	-0.00462403	-0.01525	0.0110123	-0.0041635
193	1097	Lordotic	-0.00254389	-0.00109103	-0.00346337	-0.00219474	0.00299353	0.00154297	0.000508225	-0.000405757	-0.0041529	0.00247518	0.00620368	-0.00456644	0.00713278	-0.00397803	0.000190309	0.00599689	0.00473919	-0.00563934	-0.00441069	-0.00255839	-0.00502281	0.00519965	0.0150409	-0.00906724
194	1098	Lordotic	-0.00355318	-0.00042271	0.0012236	0.000420369	0.000225248	-0.00100158	-0.000344691	-0.00153866	0.00119632	0.00153061	0.00962144	0.00531396	0.00111793	0.00327015	-0.00549047	-0.00352818	0.0103826	-0.00156956	0.00957799	-0.00251104	-0.0109546	0.00526792	-0.00760167	-0.0109525
195	1103	Lordotic	0.0096832	-0.000129744	0.0017444	-3.3162e-05	-0.000912563	0.000128405	-0.0110837	0.00184987	-0.00442134	-0.000864537	-0.00649341	-0.00508034	-0.003324	0.00109809	0.00066426	0.00587763	-0.0300719	0.00416033	-0.00205646	-0.000115701	0.0221682	-0.0175874	0.00839462	0.0113207
196	1106	Normal	-0.00912009	0.000188932	-0.00147491	-0.00299194	0.000825808	-0.000481588	0.010412	-0.00119666	-0.0033428	0.00180769	0.00172391	0.00367359	0.000271906	0.00169521	0.00071828	-0.00421804	0.0130905	-0.00321699	-0.00283949	0.00118627	-0.00856997	0.00392538	-0.00580273	-0.00403446
197	1117	Lordotic	0.0164719	-0.000443742	0.00207107	-0.00247011	0.00529762	-0.000531593	-0.000198526	-7.14769e-05	0.00130383	0.00164416	-0.0138127	0.00289718	-0.00300113	0.00692369	0.00788793	0.00855945	-0.0146342	-0.00478171	0.0140386	-0.0101265	0.0245918	-0.0148014	0.0167426	0.0129282
198	1120	Lordotic	-0.0131408	-0.00217078	-0.000345105	0.00190051	0.00865456	-0.00121254	-1.28446e-05	-0.00423384	0.00589788	-0.000430431	-0.00877505	0.00355146	-0.00243677	-0.00137988	-0.00502327	-0.00275573	0.0125005	-0.00877414	0.019924	-0.00810428	0.00891455	-0.000482277	-0.00169836	-0.00547973
199	1137	Uncertain	-0.00359268	0.00142443	0.00118069	-0.00101172	0.000460261	0.000669929	-0.011149	0.000499606	1.25142e-05	0.000989774	0.00863668	0.00038576	0.00473458	0.00361242	0.00428596	0.00147928	-0.00662324	0.00631227	0.00299328	0.00473801	0.0012877	0.00466515	0.00377944	-0.00580589
200	1142	Normal	-0.00674961	0.000231396	-0.00198136	0.00257676	0.00312874	-2.01413e-05	0.00139733	0.0021275	0.00161302	0.001774	-0.0070036	0.00601904	-0.00402001	0.00469812	0.000622146	-0.00555611	0.00615459	0.00120521	0.00196714	-0.00138756	-0.00607843	0.0103252	-0.00800368	5.61688e-05
201	1149	Uncertain	-0.0069202	-0.000684362	-3.16414e-06	-5.05419e-05	0.00703634	0.00214638	-0.0040287	-0.00158843	-6.78127e-05	-0.000815001	-0.00687243	0.000645408	0.00289524	-0.00236887	0.00337794	-0.00916638	-0.00820663	-0.0111362	-0.00932355	-0.00554364	0.0160092	-0.00458695	0.00975617	-0.000413099
202	1152	Lordotic	-0.00135821	0.00175327	0.000155497	-0.0057894	0.00530635	0.00095049	0.00784056	0.00121402	0.00124448	-0.000242927	-0.000129365	0.00471373	0.00286016	0.00170888	0.00413943	0.00633687	0.00240613	-0.00306978	0.00951671	0.00391872	0.018171	0.00976779	0.0180956	-0.00456319
203	1158	Normal	0.00288031	0.000705736	0.000554097	0.00194599	-0.00799186	0.000232792	-0.00311077	0.00129017	-0.000900803	-0.000309396	0.00458974	0.00149763	-0.00151454	0.000744942	0.00376567	-0.00159825	0.00293902	0.00436949	-0.00356028	0.00539064	-0.0135751	0.00988302	-0.0139343	0.00255424
204	1166	Lordotic	-0.00848346	-1.72779e-05	-0.00266522	-0.00889324	0.00333652	0.00100166	0.00420261	-0.000765714	-0.00275292	0.00342154	-0.00421464	0.000140343	-0.000327667	-0.000222739	0.00770658	-0.00615494	-0.000761794	-0.00544464	-0.00500873	0.00384586	0.0109644	0.00534916	0.0113646	0.000609093
205	1173	Lordotic	0.0129043	-0.00178524	0.00147862	0.00367273	0.00175219	0.000571689	0.0006904	-0.0050404	-0.00168237	-0.00200053	-0.000207782	-0.00121875	0.00136458	0.00495823	-0.00196853	0.00244176	-0.00287797	-0.00422358	0.0121267	0.00245186	0.00798836	-0.00436753	0.00749871	0.00994604
206	1181	Uncertain	-0.00309966	0.000634382	-0.00452573	-0.00354083	0.000742464	-0.000541609	0.00420576	-0.000119047	0.00455181	-0.00546833	-0.00597802	-0.00127081	0.00135142	-0.00366475	0.00427809	-0.00575917	0.00692537	-0.00122852	5.40839e-05	-0.00663838	-0.00872047	0.00600616	-0.0033642	0.00067328
207	1182	Lordotic	-0.00229981	-2.28145e-05	-0.00468065	-0.00418169	0.00429356	0.00115777	-0.00132142	-0.00294408	0.0022206	-0.0025852	-0.0105795	-0.00464582	-0.000209612	0.00191233	-0.00368494	0.00293943	-0.0105567	-0.00631204	0.00413053	-0.0048903	0.0116051	-0.0274569	0.0103509	0.004627
208	1186	Lordotic	-0.00172056	0.000713375	7.84583e-05	-0.000798184	0.00630798	0.00279048	0.00818787	0.000859743	0.00728687	0.00498152	-0.00134215	0.00026815	0.00058741	-0.00196952	-0.00223795	-0.00124059	-0.0017914	0.000132206	0.00556497	-0.00196341	-0.00180035	-0.00600515	0.00719879	-0.00362485
209	1191	Lordotic	0.0151831	0.000436849	-0.00291757	-0.00627304	0.00173157	-0.000547915	0.00702673	0.00114648	0.000258185	0.00332963	0.00228202	0.00203042	-0.00144956	-0.00609029	0.00259113	0.00296289	5.15332e-05	-0.00152641	0.00348889	0.00182927	0.00554971	-0.00169836	-0.00656089	0.00629822
210	1200	Lordotic	0.000595357	0.000299837	-0.00274237	-0.00103892	0.00491968	0.00331914	-0.00335173	-0.00184538	0.00482152	-0.00549781	0.00378308	0.0016421	-0.00177437	-0.000380777	0.00368798	0.00100991	-0.00469152	-0.00151437	-0.00155301	0.00123859	0.00812893	0.0109362	-0.000448915	0.000804763
211	1202	Normal	-0.00276157	0.000509959	-0.00463803	0.00223822	-0.00224567	-0.00222816	0.00310493	0.00183312	0.00193049	0.0015992	0.000644669	0.00722995	-0.0105202	0.00141626	-0.00372554	-0.00907078	-0.00270067	0.000213517	-0.000342623	0.00161761	0.00623818	0.000441632	-0.00200741	0.00283153
212	1211	Lordotic	-0.00522303	4.61982e-05	0.000342982	-0.00507643	-0.00358152	-0.00219126	0.000360718	0.00132103	-0.00102383	0.00129816	0.0107284	0.00160755	-0.00868737	0.00182726	0.00324209	-0.000838079	0.00387311	0.000395116	0.00031481	-0.000356469	-0.00439193	0.00652251	-0.00603796	-0.00150632
213	1221	Lordotic	0.020458	-0.000495295	0.00446221	0.00167266	0.00500613	0.00106581	0.00182064	-0.00170448	0.00143364	-0.00176139	-0.00521201	0.000301759	0.00975579	-0.000687664	-0.00546885	0.00445099	0.000986601	-0.00942736	0.00480536	0.00104036	0.0163371	-0.00837315	0.017702	0.0155383
214	1224	Lordotic	0.00319486	-0.00115162	0.00487398	0.00857757	0.00175973	0.00196345	-0.00523423	-6.67183e-06	-0.00037771	-0.000419294	0.00754086	0.00145818	0.0101384	0.00547722	-0.00998634	-0.0108854	-0.00448757	0.00172203	0.00990601	-0.00732288	-0.00440466	-0.00478403	0.00283382	-0.00938654
215	1228	Normal	-0.0102307	-0.00102258	-0.000993507	-0.00435543	0.00133684	0.00101192	0.000645325	0.00130563	0.00114414	-0.00168571	0.00276534	0.00313727	0.00532063	0.00101044	-0.00828001	-7.66029e-05	0.00758155	0.00274472	-0.00162271	0.00394688	-0.0208797	0.0099571	-0.0084984	-0.010778
216	1232	Normal	-0.00156045	0.00159204	-0.00248007	-0.00399568	-0.00336401	-0.000644862	-0.000458819	0.00108124	-0.00168011	-0.000283147	-0.0048918	0.00292362	-0.000101136	-0.00199457	-0.000920987	-0.00703037	0.00415573	0.000739856	0.00414361	0.000525003	-0.0100663	-0.00425781	-0.00887092	0.000820262
217	1246	Normal	-0.00157323	-0.000242067	0.00210738	0.00217973	0.000787001	-5.4967e-05	-0.000941968	-0.000350058	-0.00360952	-0.00172175	0.00257463	0.000484954	0.00350029	-0.00252926	-0.00179774	-0.00502748	-0.00146123	-0.000162935	-0.00161776	0.00191727	-0.0132008	0.0111625	-0.0166594	-0.00410545
218	1267	Normal	-8.35156e-05	0.00192275	-0.00373332	0.000129798	-0.00528541	-0.0010032	-0.00186576	-0.00145528	-0.00329714	-0.00366236	0.0016864	0.00174444	0.00696666	-0.00146374	0.00186478	0.00613594	-0.00647142	8.57857e-05	-0.00645202	0.0118699	-0.0105932	0.000828872	-0.0114408	0.000552399
219	1268	Lordotic	-0.00693125	0.000424303	-0.00179023	-0.00323436	0.00117182	0.00159199	0.00512449	-0.000206945	-0.00387137	0.00098552	-0.0014561	0.00243264	0.00732007	-0.00787451	-0.00616235	0.0064101	-0.000857684	-0.0095648	0.0028132	0.00446287	0.00176894	-0.00114588	0.00849677	-0.0105433
220	1270	Uncertain	-0.0105153	-0.000822466	-0.00189813	0.000313891	0.00148228	0.00482467	0.00847975	0.000656178	0.00529441	-0.00310025	0.00200431	0.0062612	-0.0126532	-0.000980528	0.00522587	0.000845067	0.000737437	-0.00386664	0.00916539	0.00349873	0.00820408	0.00238756	0.00397383	-0.00286534
221	1277	Uncertain	0.00217483	6.27765e-06	0.002553	-0.003609	0.00119099	0.00537966	0.00413536	0.000810432	-0.000964116	0.00198291	0.00264914	0.00357775	-0.0020999	0.000914641	-0.00427945	0.009715	-0.00727964	0.000219083	0.00341659	0.01877	0.0172763	-0.00592936	0.0246599	-0.00110864
222	1292	Lordotic	-0.00918455	-0.000432935	-0.00101804	-0.00422532	0.00583912	-0.00128439	0.0057527	0.0016675	0.00414733	0.000762096	-0.00648865	0.00261219	-0.00378921	-0.0107479	0.00830881	-0.00303891	0.00247613	-0.0060472	-0.00854601	0.000390337	0.00547895	0.00474914	-0.00484677	-0.000145458
223	1303	Lordotic	-0.000754844	-0.00116161	0.00290271	0.00641741	-0.00034564	-0.000754219	-0.00245604	0.000982808	0.0037336	0.00342961	-0.000712954	0.0070636	-0.0118678	0.00635911	0.00298119	0.0013223	-0.00755691	0.00181854	0.00956939	0.0011153	0.00626347	-0.00410198	0.00576091	0.00396125
224	1304	Lordotic	0.00116165	0.000511636	0.00333578	2.7404e-05	0.00705063	-0.00269014	-0.00393634	-0.00157586	-0.00267366	0.000673621	0.0158413	-0.00865963	0.00362942	0.00785148	-0.00789898	0.000154618	-0.00792943	0.00177511	0.0164104	-0.00824074	-0.000952713	-0.0220552	0.0116967	-0.009217
225	1306	Normal	0.00373457	0.00115143	-0.0061486	-0.000650677	0.00446579	-9.29121e-05	0.00175139	-0.0019826	-9.07045e-05	-0.00430122	-0.00372582	-0.000927787	0.011918	-5.60679e-05	-0.00404704	-0.000815179	0.00990918	-0.00446954	-0.00524437	0.00151664	-0.00525618	0.00699132	-0.00107513	0.00183754
226	1322	Normal	-0.00976918	-0.000582503	-0.00055448	0.00538559	-0.00307458	-0.00462098	-0.00332055	0.0027259	-0.00209269	0.00167847	0.00338213	0.00324684	-0.00283585	0.00140055	0.00368564	-0.00346339	0.0014692	0.00536344	0.00620601	0.0124922	0.00953871	0.0128712	0.0114139	-0.00511724
227	1331	Lordotic	0.000549885	-0.00123903	0.00322224	-0.00162253	0.0120581	0.00327789	0.00958663	1.25377e-05	0.00281125	0.00258265	-0.0129314	0.000423669	0.00514037	0.00352288	-0.004803	8.30839e-06	-0.0148077	-0.0138945	0.0178979	-0.0183339	0.0164809	-0.0337827	0.00311091	-0.00261381
228	1337	Lordotic	-0.00444304	-0.000111157	-0.00649601	-0.00730676	0.00489882	0.00146091	-0.00869593	0.000132015	0.00164165	-0.00249892	-0.00652651	-0.00107775	0.0037332	-0.000283679	0.004742	0.00850781	-0.00134925	-0.00127054	0.00585458	-0.0031489	0.000504742	-0.0031175	0.00566432	-0.00534647
229	1346	Lordotic	0.00101959	0.000222826	0.00100132	4.80881e-05	0.0126567	-0.00301051	-0.0105793	-0.00193756	-0.00371775	0.007965	0.0109798	-0.0111512	-0.00145537	0.0100744	-0.0132603	-0.00367645	0.00654761	0.00594127	0.0228828	-0.0131791	0.0265432	-0.034342	0.0160934	-0.00540369
230	1349	Lordotic	0.00741497	-0.000494851	0.0019726	0.00198563	-0.00201099	-0.00152659	-0.00902962	-0.00230906	-0.00422487	0.00388665	0.00301545	-0.00513831	0.00159472	0.00665603	-0.0051209	-0.00623047	-0.00884623	0.00782548	0.0105876	-0.0110356	0.0162938	-0.0334814	0.0191452	0.00561357
231	1357	Lordotic	-0.000278275	0.000419508	0.00387095	4.92015e-05	0.00332548	-0.00141312	0.00176938	0.00133388	0.00199935	0.000975612	-0.0087951	-0.00252342	0.00625296	0.00136853	0.000454912	0.00953057	0.000301645	0.000906232	-0.00222775	-0.00126855	-0.00693799	-2.01599e-05	0.0104427	0.00467186
232	1362	Normal	-0.0112308	-0.00150405	0.00160946	-0.000907115	-0.00282828	-0.000806366	-0.00111285	0.00159512	-0.00151112	0.00149653	0.0132733	0.00364764	-0.000716352	6.04591e-05	-0.00897527	-0.00595842	0.00933291	0.00129	-0.00326556	-0.000239621	0.00299701	0.0105532	0.0073252	-0.0140845
233	1365	Normal	-0.00410737	0.000359107	0.00227188	0.0002508	-0.0033437	0.000598353	-0.00293665	4.2342e-05	-0.00207685	-0.00224798	-0.00379393	0.0021736	0.00143474	0.00117672	-0.000141707	0.00118067	-0.000478323	0.00179412	-0.00696407	0.00593776	-0.00360549	0.00545785	-0.00415417	-0.00214396
234	1381	Normal	-0.000223893	0.000769154	-0.003611	-1.90935e-05	-0.00102187	-0.00305842	-0.0010269	0.00172357	-0.00108727	-0.000584635	0.00893821	0.000203524	-0.0101834	0.00123703	0.0081869	-0.00412275	0.00149166	0.00516888	0.00564736	0.0148437	-0.000885028	0.0183646	-0.00507901	-0.00227872
235	1401	Lordotic	-0.00224492	-0.000169738	-0.00036129	0.00122426	0.000546475	-0.00171307	-0.00426592	-0.000368398	-0.000320587	0.00488955	-0.00176014	-0.00164784	-0.00201662	0.00416524	-0.000673292	0.000422841	-0.00934116	0.00322897	0.00390746	-0.000431801	0.00393319	-0.013365	0.00725558	0.00185235
236	1415	Normal	0.0018698	-0.000155512	0.000569002	0.00682633	-0.00620095	0.000482416	-4.08284e-05	0.000315266	-0.00428474	-0.00113902	0.00470669	0.00283074	0.00524919	-0.00137754	-0.0010102	-0.00549971	0.00377854	0.00564439	-0.0107285	0.0104183	-0.00875029	0.00761173	-0.00471472	-0.000774019
237	1422	Normal	0.0100576	4.35433e-05	-0.000690504	0.00149124	-0.00251249	-0.000509386	0.000847609	4.36729e-05	-0.000290129	0.00127914	-0.0130073	0.00203542	-0.00325568	-0.00331797	0.00447107	-0.00428796	-0.00844515	0.00110111	-0.00745582	0.00355978	0.00703322	0.00140774	-0.00545093	0.0157978
238	1433	Uncertain	-0.00502916	-0.00140659	0.00237078	0.00865322	0.00613009	0.00059761	-0.00470783	0.000856688	-0.00256776	0.00246152	-0.000748544	0.00106947	0.0120084	-0.00185129	0.00219565	-0.00435233	-0.00624592	-0.00434123	-0.00498237	-0.00545116	-0.00313975	-0.00153162	0.000335047	-0.00614978
239	1447	Normal	0.00329089	0.000140183	0.00239747	0.00117178	-0.00639804	-0.00336175	-0.00248004	0.00224979	-0.00400055	0.000180443	0.00911708	0.00174646	0.0015082	-0.00350808	0.000305985	0.00496917	-0.00338165	0.00749305	-0.0265867	0.0119243	-0.0182173	0.00441908	0.00225909	0.00670064
240	1456	Normal	7.90204e-05	-8.17782e-06	0.000736933	0.00495981	-0.00234916	-0.000828481	0.00488999	-0.00109487	0.0065099	0.00434409	0.00073653	0.00307152	0.000123261	0.00107569	-0.00123857	-0.00165875	0.00870177	0.000824497	-0.00904119	0.00347802	-0.0193809	0.00778094	-0.0106215	-0.00251551
241	1460	Lordotic	0.00105079	0.0010053	0.0024227	-0.00556196	-0.00207968	-0.00167673	0.00180971	-0.000228053	-0.000968664	-0.0021211	-0.00967497	0.00240333	0.00394675	-0.00457341	0.00425472	0.00668133	-0.000536735	-0.00415481	0.00460222	0.00357486	0.0153509	-0.00139431	0.0015061	0.00275085
242	1470	Normal	0.00478893	0.00101184	0.00106734	-0.00282204	-0.00447378	-0.0032496	0.00755124	0.00229615	0.00296927	0.00164125	0.00352502	0.00649523	-0.00489331	1.36907e-05	-0.00475512	0.00312295	0.00466715	0.00452977	0.00229636	0.00140837	-0.0142597	0.00346575	0.00491132	-0.000701506
243	1473	Normal	-0.0010895	-0.00067849	0.00391844	0.000258662	-0.00131821	-0.000280972	-0.000967063	0.000291137	0.000890742	-0.00659135	0.00165109	-0.000152855	0.00176627	0.00218767	-0.00194535	-0.00473914	0.00362151	0.0031812	-0.00655699	0.00184626	-0.0206523	0.0234068	-0.00559469	-0.0010908
244	1483	Normal	0.00137787	0.00163274	0.00274393	-0.00126638	-0.000279589	0.00121566	0.000360641	-0.00283878	0.000197193	-0.00283589	0.00181458	-0.00160134	0.000620242	5.65611e-05	-0.00533673	0.0068986	0.00430497	0.00614752	-0.00680427	0.009992	-0.00755307	0.00851588	0.00098713	0.00101877
245	1492	Lordotic	0.0140672	-0.000649669	0.00615789	0.000961406	0.00956648	0.000439362	0.002843	-0.00134768	0.000845546	9.77813e-05	0.00548148	-0.00140708	0.00232506	0.00877955	0.00590124	-0.0138498	-0.0077299	0.000285826	0.011299	-0.0153014	0.00429371	-0.0108734	0.0044177	0.00175207
246	1496	Lordotic	0.00105621	-0.000616942	0.00104607	0.00238012	0.00314733	0.000200304	-0.000944636	-0.000770415	-0.000549704	0.00029001	0.00435423	-0.00149579	-0.00550936	0.00312166	-0.000735819	-0.00514591	-0.0114129	0.00171399	0.00441154	-0.00124325	0.00745579	-0.00980288	-0.000744475	0.00319907
247	1509	Lordotic	0.00442336	-9.75797e-05	-0.00331332	-0.000204762	0.00168464	-0.000854359	-0.00107156	-0.000514286	0.00365323	0.00117484	-0.00576447	0.00237557	-0.000126126	0.006627	-0.00734356	-0.000129438	-0.0110083	-0.00582931	0.00674692	-0.0106261	-0.00255911	-0.00329035	-0.000337336	0.000354999
248	1510	Normal	0.00145004	0.000619063	-0.00408155	-0.000670906	-0.00397786	-0.00273986	0.00361191	0.00369905	-0.000790234	-0.000751353	0.00621653	0.00262749	0.00354856	0.000114896	0.00675639	-0.00106159	0.000302481	0.00304657	-0.0103386	0.00102086	-0.0188904	0.00853698	0.000325543	-0.00592117
249	1518	Lordotic	-0.000461122	-0.000811478	-0.00154438	0.00320717	0.00104773	-0.00146349	0.00351004	0.00260444	0.000491876	0.00447174	0.00404888	-0.00103394	-0.00862741	0.00475262	-0.00314455	-0.00183159	0.00766241	0.00388726	0.0171814	0.00202092	0.000434278	-0.01707	2.53868e-06	0.00122497
250	1521	Lordotic	-0.0122315	-0.000609013	-0.002817	4.58595e-05	-0.000791384	0.000563005	-0.00280306	-0.00066365	-0.000775064	6.47931e-05	-0.00587263	0.0040157	0.00396607	-0.00500214	-0.00470676	-0.0025722	-0.006117	-0.00899323	-0.00913015	0.00316806	0.00898274	-0.000853475	0.00328502	-0.00253543
251	1533	Lordotic	0.00466535	-0.000162946	0.0024829	-0.00504769	0.00862126	0.000174162	-0.000824978	-0.00353425	0.00090512	0.00482737	-0.000579441	-0.00100353	0.00588304	-0.00257047	-0.00219867	0.0125716	-0.00951867	-0.00858788	0.00940256	-0.011135	0.0302849	-0.0163054	0.0390031	-0.00201127
252	1536	Normal	0.00136035	0.00120899	-0.00229209	-0.00601444	-0.00366479	0.000811587	0.00436095	0.00361843	-0.00127765	0.000923581	0.00232336	0.00440242	-0.00431539	-0.00160696	-0.00140939	-0.00614093	-0.000835817	0.00161472	-0.00374764	0.00966378	-0.00660816	0.0037762	-0.0100213	-0.00176633
253	1549	Uncertain	-0.00961777	0.000146009	0.00279268	-0.0011973	-0.000945866	0.00426113	-0.00394938	0.00233999	0.00140794	-0.00232917	0.00118557	-0.00373005	0.00136806	0.00117971	-0.0100507	0.00909219	0.00305585	0.00638497	-0.00712327	0.0069946	-0.00770528	0.00243127	0.00295293	-0.00207868
254	1571	Uncertain	-0.0152156	-0.00158377	-0.00364777	-0.00334558	-0.0040882	0.000815278	0.00573118	0.00208684	0.00143518	-0.000558349	-0.00184976	0.00422587	-0.000517938	-0.00665277	0.00171655	0.0079088	0.00540196	-0.000572037	-0.00427791	0.00166291	-0.0096174	0.00682676	-0.0124108	-0.00770799
255	1573	Normal	0.000506715	-0.00108347	0.00256974	0.000498704	-0.00449588	0.00215595	0.00482056	-0.000267665	-0.00163872	-0.00162973	0.0035332	0.0124477	-0.000749681	0.00662183	-0.00230719	-0.00215244	0.0022657	-0.00156044	0.00787481	0.00450966	-0.0149327	0.00353532	-0.00868379	-0.00383094
256	1581	Normal	-0.00715038	0.00154801	-0.00488425	0.000514733	-0.00171895	-0.00309073	-0.00338708	0.00400161	-0.00267315	-0.0042838	0.00466695	0.00155356	-0.00145312	-0.00485766	0.00192373	-0.00618268	-0.00403613	0.00849536	-0.00771522	0.0111774	-0.00502945	0.00996594	-0.00836762	-0.000408844
257	1589	Normal	-0.00405766	-0.000233672	-0.00430099	0.00115073	-0.00293405	0.000564281	0.00494059	-0.00122675	-0.00170533	0.00136608	0.00408147	0.00296546	0.00147717	-0.000811838	-0.00162708	-0.00155833	-0.000779341	-0.000365573	-0.00624608	0.00889978	-0.00646935	0.000651641	-0.000832587	-0.00377656
258	1592	Lordotic	-0.00238166	0.000688546	-0.00136491	0.00116823	0.00200929	-0.000491047	-0.00440126	-0.000760149	0.00347978	0.00119977	-0.00612357	-0.000942491	-0.00689012	0.00325827	0.00886735	-0.003073	-0.00562103	9.6813e-05	0.00447835	-0.00644567	0.0112425	0.00756596	-0.00476355	0.0014807
259	1604	Lordotic	-0.0108356	0.000703171	0.0018804	-0.0069236	0.00854336	0.000274837	0.00129985	-0.000912727	-0.00760716	0.00480827	-0.00113748	-0.00055669	-0.00350553	0.0001831	-0.00538144	-0.000619313	-0.00253176	-0.00520747	0.00928355	-0.000742659	0.0268041	-0.0337649	0.00419834	-0.00183079
260	1613	Uncertain	-0.00994107	-0.000322521	-0.000100229	-0.000337177	0.00166052	0.00259869	0.00512212	0.00257818	-0.00785418	0.001114	0.00379502	-0.00123765	0.00462583	-0.00254868	-0.00288113	-0.00575237	0.0078022	0.0034498	-0.0108299	0.014256	0.00980243	0.0024664	-0.000743731	0.00167674
261	1622	Lordotic	0.00248756	-0.00094583	-0.000204423	0.00708025	0.000993354	2.97682e-05	0.000792674	0.00252933	-0.00114157	-0.00637014	-0.00208396	0.000641017	0.000107105	0.00451204	-0.000441194	-0.00242481	-0.00500137	-0.0035074	0.0110848	-0.0172869	0.0040869	-0.00686562	1.02871e-05	0.000605732
262	1623	Normal	0.00748825	-0.000241455	-0.00189107	-0.000648394	-0.00347308	0.00118393	-0.00853535	0.000658677	0.000473643	0.000272195	0.00124989	0.00223795	0.000878124	0.00245775	0.00211673	-0.00471275	-0.0037771	0.011509	0.00171059	0.0124344	-0.0109858	0.004428	-0.00860871	-0.000579411
263	1625	Uncertain	-0.00456345	0.000586886	0.00119854	-0.00515855	0.000680643	0.000905066	-0.00201259	0.00130498	-0.00425945	0.00287965	0.00793142	-0.00134714	0.00407416	-0.00377965	-0.00713266	0.000609181	-0.00922669	0.00393186	-0.00569846	-0.00353951	-0.0109527	-0.00512734	-0.0046124	-0.00820748
264	1631	Lordotic	-0.00602882	0.00069574	-0.00481762	-0.00276955	-0.00136115	-0.00220832	-0.00229961	-0.00450552	0.00439536	-0.00144751	-0.00961279	0.00110727	-0.00155581	0.00606564	0.0053734	-0.00621039	-0.0129016	-0.0054834	0.00160516	-0.00790045	0.00568842	-0.00609184	0.00445824	0.00187169
265	1633	Normal	-0.000539184	-0.00020045	0.00393908	0.0043662	-0.0109167	-0.00158798	9.24555e-05	0.00335051	-0.00344887	-0.00197702	0.00676948	-0.000527949	-0.000369751	-0.00198327	-0.003998	0.000821322	0.00269342	0.00432127	-0.0127525	0.00512288	-0.0184302	0.0118556	-0.00671677	-0.000710451
266	1637	Uncertain	-0.0074904	-0.000440929	0.00245959	-0.00264971	-0.00122471	-0.000205275	0.00323562	0.00201449	-0.00350368	0.00247949	-0.000228507	0.00587725	-0.002954	0.000390814	0.00474698	0.00474886	0.00159766	0.0016135	-0.000427867	0.00100752	-0.004003	-0.00180406	-0.00246471	-0.00126852
267	1639	Normal	0.00674422	0.000909275	-0.000945279	-0.00116691	0.000381257	-0.00096493	0.00198529	0.000111921	-0.000248655	-0.00342709	-0.00189192	-0.00126011	0.00416067	-0.00323133	0.000997007	0.00587566	-0.00190755	0.0092523	0.00541093	0.0099537	-0.00328876	-0.0010625	-0.00517978	0.00139086
268	1641	Normal	2.35695e-06	-8.71372e-05	-0.00551839	-0.00497878	-0.000222702	-0.00226381	0.00536687	0.00324666	0.00777808	4.93204e-05	1.06969e-05	0.00364039	-0.00997327	0.0012075	-0.00731018	0.00572019	0.00108934	0.0016237	-0.00234053	0.00204282	-0.0163322	-0.00569803	-0.00881497	-0.00231158
269	1645	Lordotic	0.0129089	-0.00106759	-0.00157725	0.00563354	0.00700841	0.00363305	-0.00679043	6.80039e-06	-0.0026637	0.00139282	-0.00115073	-0.00306912	0.00684328	0.000533494	0.00509253	0.00304526	-0.00480088	0.000621055	0.00140813	-0.0024648	0.0104855	-0.00325758	0.00664172	0.00525888
270	1653	Normal	-0.00198423	-0.000687773	-0.0039761	0.00365758	-0.00824083	-0.00295212	0.00658459	0.00095979	0.00402938	-0.00411634	0.00409416	0.00438103	-0.00576536	-0.000290943	0.00124602	-0.00172249	0.00830736	-0.00106275	-0.00535099	0.00142413	-0.0204082	0.0216381	-0.00393993	-0.00255501
271	1656	Normal	0.00835342	0.00065635	0.000109266	-0.0041369	-0.00466119	-0.0032119	0.00486387	0.00361661	-0.000140298	0.00267253	0.00568657	0.00912804	-0.00510245	-0.00286286	0.00182255	-0.0048069	-0.00485066	0.00635811	-0.00578744	0.00160301	-0.0146022	-0.00011869	-0.000978934	0.00151506
272	1658	Lordotic	-0.010286	0.000493467	-0.00447785	-0.00189216	-0.00155376	-0.0017158	0.0042663	0.0032081	0.0019903	-0.00192543	0.007082	-0.00122051	-0.00748329	-0.0023982	0.00227639	0.00212439	-0.000456067	0.00233206	-0.00455079	-0.000636994	-0.00472206	0.00114062	-0.00358541	-0.006185
273	1664	Uncertain	-0.00725237	0.000191945	-0.00188477	-0.00571841	-0.00551999	0.00316957	0.00207757	-0.00229407	-0.00216313	0.000547426	0.00221375	0.00043506	0.00767856	-0.00175004	-0.000974497	-0.00229148	0.00913667	-0.00216161	0.00464645	-0.00359927	-0.0109907	0.00949517	-0.00296354	-0.0110776
274	1672	Lordotic	-0.00164731	-7.94705e-05	0.00260422	-0.00592107	-0.000259692	0.00155512	-0.00237805	-0.000836836	0.00062341	0.00371793	-0.00297031	-0.000573774	0.000679841	0.00104739	-0.00225144	0.0017351	-0.00657003	-0.00294598	0.0081757	-0.00726092	0.0064224	-0.0158543	0.00351702	-0.00399009
275	1674	Normal	-0.0168853	-0.00100753	-0.000856877	-0.00275652	-0.00256509	0.000132484	0.00578075	0.00141279	0.00249534	-0.00096559	-0.00838508	0.00425052	-0.00622221	-0.0025909	0.0164294	-0.00317667	0.0110529	-0.00100976	-0.00189677	0.00958709	0.0088452	0.0255881	0.00111635	-0.000842563
276	1677	Uncertain	-0.00398619	-0.00116323	0.00533201	0.00123598	-0.002382	0.00100817	0.00175012	0.00279077	0.00139599	-0.00176716	-0.000227262	0.00518368	-0.00291163	0.0023958	0.00351435	0.000391717	-0.00191727	0.00157093	-0.00444556	0.00132799	-0.0064415	0.00432782	-0.00385997	0.00336024
277	1678	Lordotic	0.000846343	0.000645588	0.00697866	0.00616934	0.00463044	0.00103014	-0.0052523	0.000286701	0.000461378	4.82416e-05	0.00123205	-0.00129973	0.0026609	0.000670566	-0.00949379	-0.00432175	0.000179082	-0.00336058	0.000591012	-0.00431962	0.00127653	0.00368069	-0.00755183	-0.00171272
278	1685	Normal	0.00107777	-0.000199687	-0.00109922	0.000769934	-0.00498105	-0.000512733	0.00450822	0.00233602	-0.00167019	-0.00012627	0.000671355	0.00457343	0.000199043	0.000349825	0.00554044	0.00623611	-0.000736961	0.000824938	-0.00935557	0.0100743	-0.0121514	0.010071	0.00139013	-0.00116401
279	1687	Lordotic	0.00819241	-0.000359539	0.00286407	-0.00146114	-0.00218368	0.00164263	-0.0031991	-0.00808337	-0.00174813	0.00141967	0.00191981	-0.0021296	0.00751739	0.00074163	0.013992	0.00144012	-0.00342877	-0.00696941	-0.000853374	-0.00787575	-0.00523551	-0.00863192	-0.000899826	0.00133589
280	1699	Normal	0.00215732	0.00158959	0.000823791	-0.00563578	-0.00393447	-0.00155535	0.000486315	0.00233895	0.0056127	0.00328687	0.00239919	-0.000169374	-0.00287143	-0.00130997	0.00598554	0.000994137	0.000890664	0.00318948	0.00231815	0.00849286	-0.0107504	-0.00576014	0.00488948	-0.00273576
281	1706	Lordotic	0.00678364	6.68703e-05	0.00213589	-0.000681711	0.00199794	-0.00142545	-0.00409448	-0.00368942	0.000314355	-0.000531975	-0.00881207	-0.0111148	0.011065	0.00161695	-0.0125898	0.00167291	-0.00246008	-0.00433515	-0.00709342	-0.0151091	0.00135449	-0.0331092	0.00320561	0.00712988
282	1711	Normal	0.000830244	0.00192915	-0.00409941	-0.00783518	-0.00461605	-0.000779629	0.0042203	-0.000708667	0.0058594	-0.00574372	0.00469025	-0.00143907	0.00318308	-0.00522204	0.00950429	0.0042112	0.00608504	-0.000182301	-0.0137249	0.00626389	-0.0285806	0.00706913	-0.0109727	0.000791206
283	1715	Uncertain	-0.000694009	-0.000871044	0.00053099	0.00154851	-0.0076145	-0.0017405	-0.0039766	0.00149374	0.000179913	0.00270828	-0.00105369	0.00171216	0.00300871	0.00163819	0.00479038	-0.00710592	-0.00142888	-0.00168316	0.00410969	-0.00827758	-0.0066601	-0.00159341	-0.00123394	-0.00544956
284	1716	Lordotic	-0.0108018	6.19438e-05	0.00132178	-0.000417592	0.0060598	0.00164107	-0.00209424	-0.00131886	0.00105456	0.0017025	-0.00171122	-0.00616212	0.00451079	0.0102575	-0.0092878	0.00262647	-0.00285408	-0.000363115	0.00200045	-0.00935727	-0.000253381	0.002209	0.0220806	-0.00769954
285	1722	Uncertain	-0.00627381	-0.000981435	-0.00154404	0.00263826	-0.00636627	-0.00403191	0.00930792	0.00270607	0.000339289	0.00363636	-0.00436572	0.00179667	-0.00869081	-0.0047526	0.00475579	-0.00284679	0.00298362	0.00353965	-0.010542	0.0101152	0.0125368	0.00237612	0.0024633	0.00722243
286	1727	Normal	-0.00461022	-0.000829844	-0.0043698	0.00183167	-0.00945168	-0.00124362	0.00293564	0.00246506	-0.00502957	-0.00259066	-0.00125914	0.000369004	0.000785447	-0.00897302	0.00702354	0.0075052	0.00416779	0.00591984	-0.0121186	0.00655363	-0.00836437	0.00522262	-0.00197947	0.00235997
287	1734	Lordotic	-0.00289827	0.000364258	-0.000927414	-0.005411	0.00191723	-0.000664342	0.00178987	-0.0040172	-0.00405125	-0.00107625	0.00533647	0.000290277	0.0049998	-0.00353889	0.00142023	0.00434989	0.00585992	-0.0102742	0.0076746	-0.00687586	0.00839616	-0.0011189	-0.00261792	-0.00942031
288	1747	Lordotic	0.00843734	-0.000484536	-0.00183586	-0.00104735	-0.000780441	-0.00307932	-0.0154565	-0.00303634	-0.0029198	0.00275947	-0.00681904	-0.00591426	0.00277776	0.00141954	0.00130657	0.00314365	-0.0201031	-0.00194913	0.00209893	-0.0073556	0.00403586	-0.0307672	0.00886426	0.00514403
289	1751	Lordotic	0.00891545	-0.000489872	0.00224361	0.00422782	0.00152179	0.00334656	-0.00227834	-0.00237927	-0.00372613	0.00432855	0.00345144	-0.00797693	0.00529902	0.00282705	-0.00265091	0.00262938	-0.0133737	-0.00797766	0.00511077	-0.00734321	0.00603398	-0.0301334	0.01897	-0.000718911
290	1757	Normal	0.00568823	0.000426524	-0.00168209	-0.00474336	-0.00262434	-0.000338956	0.000786036	-0.000815275	-0.000860185	7.56575e-05	-0.00541145	0.00298372	-0.00673435	-0.001915	0.0140181	-0.000880302	0.00476106	0.00311682	-0.00443685	0.00313826	-0.000185098	0.0126775	-0.00388752	0.00719683
291	1762	Lordotic	0.000264434	0.000429538	0.00130508	0.000553958	-0.00164058	0.00104939	-0.00627324	-0.00328875	-0.000193263	0.00625405	-0.00270598	-0.00373249	0.012856	0.00441877	0.00617505	-0.00518583	0.00476893	-0.000965603	-0.00476614	-0.00621157	-0.00534503	0.00487772	-0.00262282	-0.00150854
292	1765	Lordotic	0.00699555	-0.000114545	0.00699129	-0.0039263	0.00357272	0.00216334	0.000676313	-0.00153792	-0.0023604	0.00152657	0.00700383	-0.00620887	0.0132855	-0.000525939	-0.00607712	0.00160989	-0.00489858	-0.00299728	0.00171525	-0.008397	-0.0151171	-0.0178441	0.0022463	-0.00117184
293	1776	Normal	-0.00463352	0.000959602	-0.00161488	-0.0027778	-0.00847717	-0.00270686	-0.00083129	0.00137519	0.00108116	-0.00226529	0.00193861	0.00551872	-0.0106019	0.0011928	0.00423116	-0.00324946	-0.0041804	0.00403188	-0.000735899	0.00389351	-0.0027201	0.00857327	-0.011691	0.00227606
294	1777	Lordotic	-0.00503464	-0.00119474	-0.00282577	0.000948571	0.00184514	0.000820494	0.00379754	-0.000759784	-0.000541315	0.00491085	-0.0110637	-1.29622e-05	0.00676026	-0.00667183	-0.00486335	0.00236299	-0.00304428	-0.00858992	0.00325609	0.00571657	0.0182479	-0.00656159	0.0102073	-0.00120478
295	1798	Lordotic	0.0018425	-0.00038833	0.00144539	0.00245206	9.03596e-05	-0.00138966	-0.00163186	-0.00283272	0.000761048	-0.00185104	0.00417589	0.000376905	0.00191954	0.00408935	-0.00123547	-0.00315337	0.00338435	-0.00291387	0.00706047	0.00200937	0.00392089	0.00334489	0.00591002	0.000615902
296	1806	Lordotic	-0.0041262	0.000438054	-0.000936497	-0.00394372	0.00189314	-0.00110758	0.00390721	-0.000555323	-0.000183179	-0.00222039	4.63729e-06	0.000992059	-0.00173243	0.00340392	0.0023903	0.00132559	0.00929011	-0.0021387	0.0111491	-0.000714602	0.00156883	0.00376601	0.000211894	-0.00341763
297	1821	Lordotic	-0.00152979	-0.000974437	0.00230235	0.00436685	0.0069794	0.000576931	-0.00822403	0.000406657	0.0114657	-0.00430852	-0.00850231	0.000709173	-0.00155859	0.00441574	0.00607115	-0.00677116	-0.00856666	-0.00446659	0.00528362	-0.00575784	-0.00559241	0.00132241	0.00100957	0.00526826
298	1825	Lordotic	0.00250892	-0.00158398	0.00194592	0.00165384	0.0166905	-0.000363855	0.00488835	-0.00233084	0.00213441	0.00817411	-0.00115689	-0.0078218	0.0128515	0.00245293	-0.00646223	0.00376239	0.00566327	-0.00553352	0.0103679	-0.0148498	-0.011778	-0.0274129	0.0104426	-0.0107694
299	1826	Uncertain	0.0014503	0.00075821	-0.000885418	-0.00144931	0.0046224	0.00299137	0.000366626	-0.00335221	-0.00321707	0.00104924	0.00384526	-0.0017605	0.0130236	-0.000596164	0.000378885	-0.00239065	0.0110581	-0.000621496	-0.000927638	0.00161201	-0.0171791	-0.00244189	-0.0164473	-0.00859232
300	1832	Normal	-0.00364714	-0.000527022	0.0034808	0.00394205	-0.00244581	0.00217393	0.00331067	0.00160924	-0.00736307	-0.00175529	0.00117266	0.00102968	0.000513284	0.00013229	0.00383486	-0.0105485	0.000397677	0.0020497	-0.0153819	0.0040456	-0.0102817	0.0139225	-0.00453085	-0.00157341
301	1835	Uncertain	-0.002913	-0.000670376	0.000936304	0.00343441	-0.000874902	0.0026799	-0.00548555	-0.000346752	-0.0051466	0.00276792	-0.00286548	-0.00168484	0.00688587	0.00274097	-0.000315856	-0.000677203	0.00133597	-0.00430405	0.000767064	0.00111815	-0.00367814	-0.0042064	-0.00498363	-0.00550501
302	1836	Normal	0.00715227	0.00117364	0.00130261	-0.00726475	-0.00342707	0.000592262	0.00414696	-0.00204015	-0.000897768	-0.000542049	0.000995041	0.00321235	-0.0018409	-0.00258752	-0.0148883	-0.000725802	0.00124372	-0.00169196	-0.00533586	0.00462806	-0.00662147	-0.00955632	-0.0161216	0.00397528
303	1841	Normal	0.00242434	-0.000308006	-0.00062612	-0.00259463	-0.00721524	0.000710413	0.00113685	0.00319869	-0.000582098	-0.000701382	0.00536028	0.00290705	0.00134971	-0.00449696	0.0048483	-0.00507901	-0.00450812	0.00204373	-0.0117501	-0.000900527	-0.0172719	0.00578804	-0.0100845	-0.00554132
304	1846	Normal	-0.00216314	0.00132323	-0.000178214	-0.0100601	1.91478e-05	-0.00328002	0.000406597	-0.00360852	0.00826038	-0.00596505	-0.00635961	0.00100904	0.0019858	0.000615059	-0.0105085	0.00507887	0.00112411	0.00425691	0.00719383	0.00273556	-0.0154483	0.00294517	-0.00658705	-0.00251589
305	1866	Normal	0.020172	-0.000241347	-0.00136538	-0.00913064	-0.00657453	0.000505175	0.000286387	0.00357383	-0.000188032	-0.00510118	0.00549365	-0.000332419	0.00386053	-0.00147605	0.0147516	0.00855903	3.8864e-05	0.0066595	-0.00216599	0.00505548	-0.00869739	0.00746908	-0.0022582	0.0127892
306	1887	Normal	-0.00318295	-0.00158504	0.00066442	0.00449472	-0.00650532	-0.000281236	0.00673502	0.00247508	0.000726405	0.00209389	0.00639083	0.0060149	0.00275391	-0.00437459	-0.000535296	-0.00145538	0.00256846	-0.00574727	-0.00963811	-0.00692298	-0.0197629	0.002156	-0.0102757	-0.00679745
307	1888	Lordotic	-0.00104373	0.00158425	0.000103151	-0.000649348	0.00168363	0.000221761	-0.00993869	-0.00141031	0.00049551	-0.00275213	0.00719764	-0.00182642	0.00777647	0.00399609	0.0001699	-0.0062624	0.00413262	0.0041683	-0.00268424	-0.011554	-0.0110527	0.00895329	-0.00784196	-0.00621155
308	1895	Lordotic	0.0169371	0.000614665	-0.00138681	-0.0118845	0.0083688	0.00668796	-0.00564226	0.000904342	-0.000178728	-0.00368666	-0.00931427	0.000357862	0.0137252	0.00170366	0.00441691	0.00433825	-0.00167203	-0.000474677	0.00570436	-0.00234395	-0.0119166	-0.0127541	0.0026266	0.0104695
309	1901	Normal	0.0182807	-0.000507324	0.00144034	0.00178061	-0.00469119	-0.000754662	-0.00162678	-0.000261172	-0.00189636	0.00219437	0.000942301	0.000853776	0.00437934	-0.0016621	0.00931147	0.00158579	-0.00430803	0.00525016	-0.00819385	0.00452621	-0.00189836	0.00375723	0.00139733	0.0120825
310	1913	Uncertain	0.0014795	-0.00064897	-0.00280898	-0.00508662	0.00108421	-0.000703445	0.00194574	0.00284552	-0.00499861	0.0017753	0.00266255	-0.000182724	0.00510253	-0.00316093	-8.56074e-05	4.57734e-06	0.00760621	-0.00171514	-0.00188593	0.00478349	-0.00855707	-0.00659127	-0.00939575	-0.00294214
311	1919	Normal	-0.00242082	-0.00020378	-0.00167613	-0.00181177	-0.00826844	-0.00249262	-0.000824957	0.00236283	0.00154516	0.000885699	0.00218878	0.00341919	-0.00296932	-0.00325993	-0.000256793	0.00258125	-0.00539807	0.00355896	-0.00611732	0.00385702	-0.0169201	0.000133053	-0.0115127	-0.0031386
312	1920	Lordotic	-0.00915014	0.000626379	0.000593111	0.00195135	0.00424635	0.00163953	-0.00347218	4.55662e-05	-0.000336558	0.00130723	0.0013091	0.00114663	-0.00307459	0.00333302	-0.0053557	-0.0114588	-0.00514544	-0.00118965	0.00645452	-0.00186855	0.000107019	-0.0164823	0.00119838	-0.0031619
313	1921	Normal	0.00171855	0.00138852	-0.00343032	-0.00578265	-0.00661122	-0.000960665	-0.00153484	0.0018108	-0.00289548	-0.00275451	-0.000472624	0.00270934	-0.00303535	-0.00182236	0.00412757	0.00787955	-0.000769363	0.00694914	-0.00653153	0.0128685	-0.0134248	0.00337373	-0.00659063	0.00510616
314	1922	Lordotic	-0.00825162	-0.000445709	0.000441521	0.0054236	-0.000727074	-0.00259303	0.000572896	-0.00101611	0.00113898	-0.0029255	-0.00186398	0.00285751	0.00494268	0.00142144	-0.0131731	-0.000570953	0.00530615	-0.00341935	0.00336529	-0.00191319	-0.00438462	0.00382241	-0.00758258	-0.0128818
315	1956	Normal	-0.00325756	0.000340788	-0.000209106	0.000391663	-0.00056538	0.00135788	0.00387849	-0.000591345	0.00428202	-0.0037877	0.000242654	0.00143732	-0.00605313	-3.48543e-05	-0.00323057	-0.00231581	-0.00230791	0.00144618	-0.00324513	0.00313963	-0.00948344	0.015038	-0.00811763	-0.000575841
316	1962	Lordotic	0.00163922	-0.000222293	0.00405191	0.000925165	-0.0031212	-0.00268233	-0.00407978	-0.00234054	0.00375466	0.00324793	0.00866841	-0.00210178	0.00175604	0.00408535	-0.0144649	-0.0033604	-0.00739412	2.08221e-05	0.0103796	-0.0185213	-0.000466256	-0.0134362	0.0117605	-0.0137715
317	1964	Normal	-0.00144139	0.00133137	5.473e-05	-0.00549471	-0.00512863	5.20908e-05	0.000321358	0.00181406	0.000562186	-0.00271915	-0.00306775	0.00197622	-0.00257329	-0.00230638	0.000196308	0.00324313	0.0087767	0.00433783	-0.00573142	0.000230466	-0.014939	0.00909404	-0.0125704	0.00215394
318	1973	Normal	-0.0015233	0.000306196	0.00346743	-0.000752953	-0.00474556	-0.00185885	0.000168801	0.00122294	-0.0041292	0.00181404	-0.000925126	0.00352077	0.00469849	-0.00144477	0.0105107	-0.0023397	-0.00233266	0.00265176	-0.00819357	0.00288324	-0.00857866	0.00122911	-0.00578279	0.00115665
319	1977	Uncertain	0.00293302	-0.00176879	0.000526401	-0.00146285	-0.000145907	-0.000744966	0.00158158	0.000232583	0.00669992	-0.00344254	-0.00157027	0.000505821	-0.000200902	-0.00310332	0.00654632	-0.00296891	-0.00634339	-0.00486117	-0.00696611	-0.00125615	-0.0180276	0.0122687	-0.00635034	0.00242778
320	1980	Lordotic	-0.00322992	0.000316219	-0.00172389	0.00149503	-0.00115309	-0.000453331	0.000141822	0.00190576	-0.00435581	0.00379492	0.0112749	-0.00535417	0.00526565	0.000568389	-0.00886445	-0.00211822	-0.00753354	0.00103012	-0.00740354	-0.00985697	-0.00349863	-0.00471278	-0.000383437	-0.0124146
321	1984	Lordotic	-0.00733155	-0.000609495	0.00322942	0.00268765	0.00331843	0.00159165	-0.00995267	-0.00266277	0.00421509	0.00291045	-0.000918764	-0.00396405	0.00292673	0.00922929	-0.00115212	-0.00520604	-0.0157293	-0.00321851	-0.00143284	-0.0129313	0.0109212	-0.00902037	0.0142508	-0.0110123
322	1991	Lordotic	0.00216298	-0.000671462	-0.00126663	0.000831712	0.00554255	0.00420463	-0.00248656	-0.000480939	-0.00119314	0.00222896	-0.000940976	-0.00462292	0.00333536	0.0035663	-0.00241316	-0.00929232	-0.00924904	0.000935964	0.00278322	-0.00845607	0.00260521	-0.0124446	0.000972911	-0.00441913
323	1993	Uncertain	-0.00460579	-0.000567591	-0.00356127	-0.00149151	0.00368773	0.0025112	-0.00511431	-0.00121628	-0.00196285	-0.00298436	-0.00129429	-0.00169388	-8.10647e-05	0.00293908	-0.00123871	-0.000667108	-0.00931476	0.00251417	-0.00353044	-0.000396661	-0.00353039	0.00691179	-0.0120822	-0.00534161
324	1994	Normal	0.0232883	0.00149112	0.00110209	-0.00441561	-0.00171651	-0.000527693	0.00268838	-0.00057802	0.00329237	-0.00170938	0.00138888	0.00327903	-0.00109923	0.00480616	0.00501034	0.000490195	-0.00105455	0.00189808	0.00856253	0.00645511	-0.000661841	-0.000581652	-0.00623397	0.015471

## Sheet: Figure 9-B weight matrix
Data from Figure 9B - please see main text for details
Fish number	Type	1X	1Y	2X	2Y	3X	3Y	4X	4Y	5X	5Y	6X	6Y	7X	7Y	8X	8Y	9X	9Y	10X	10Y	11X	11Y	UniX	UniY
1	Normal	-0.00376939	-0.0020571	-0.00332686	-0.00125274	-0.000622767	0.00199187	0.00280334	0.00115009	-0.00110699	0.00439816	-0.00261724	0.00340672	-0.00298011	-0.000266867	0.00821868	0.00255485	-0.00901561	-0.00248078	0.00790874	-0.0176086	-0.0148518	0.0137882	-0.00112602	0.00506581
2	Normal	-0.00131933	0.000446826	-0.000684999	-0.000545031	-0.00262474	-0.0011127	0.000853295	-0.0004221	-0.00178919	-0.0030163	-0.00168789	0.00577185	-0.0063573	0.000798497	0.00214139	-0.00443539	-0.00997901	-0.000715171	-0.00172381	-0.00737959	-0.00176994	0.0104198	-0.0131209	0.00390749
3	Normal	0.00456762	-0.000901083	-0.00159108	0.00503276	0.000328051	-0.000841002	0.00794505	0.000332051	0.000871648	-0.00256114	0.00297647	0.000814914	2.5334e-05	-0.000773302	0.00551746	0.00138833	-0.00754135	-0.00035817	0.000481448	-0.00705265	-0.0013061	0.00960231	-0.00211975	0.000774252
4	Normal	0.00612262	0.00213373	0.00223069	-0.00575172	-0.000141647	0.000874059	0.00792614	-0.00138261	0.00123511	0.000222595	0.00459321	0.00097844	-0.00703553	-0.00281973	-0.00764793	-0.00327516	0.00170016	-9.21228e-05	0.00650716	-0.00256572	0.00554653	-0.00344958	-0.00561152	0.00634415
5	Normal	-0.00716337	0.00163773	-0.0055223	0.00218881	-0.00236744	-3.82151e-05	-8.58606e-05	-0.00120289	2.10094e-05	-0.00296102	0.00212117	-0.00144343	0.000720067	0.00116902	0.0191904	0.0100396	-0.00224328	-0.00613987	0.0102296	-0.0180759	-0.00504353	0.00648695	-0.00424836	3.9485e-05
6	Normal	-0.00325991	-0.000834258	-0.00303285	0.000244824	-0.00509697	-0.000105941	-0.00111971	0.00290463	-0.00222072	0.00184992	-0.00278345	0.00246418	-0.0111833	-0.00190995	-0.00274633	-0.00476398	0.00166369	-0.00807472	0.00698254	-0.0102352	0.0045287	0.0180793	-0.0235997	0.00503109
7	Lordotic	0.0162004	-0.00162058	0.0108048	0.00125882	0.00246298	0.00281819	-0.000779588	-0.0050132	0.00255475	0.00017771	0.00182795	4.38422e-05	-0.00544845	0.00877292	-0.0044397	0.000179885	0.0187549	-0.00313696	-0.0167456	0.000329627	0.00846152	-0.0406653	0.0262062	0.0105345
8	Normal	-0.00302457	0.00045323	-0.00428342	-0.00361414	-0.00434106	0.000185254	0.00361249	0.00135237	0.000586685	-0.00160929	-0.00627609	0.00464878	-0.00555705	-0.000994677	0.00365296	-0.00441808	-0.00537281	0.00223141	-0.00105083	-0.0049362	-0.00230207	0.000883002	-0.00425386	0.00436202
9	Normal	0.00434037	0.000402488	-0.00527341	-0.00315497	0.00442403	0.00135613	-0.00213257	-0.00243126	-0.00101811	1.53192e-05	-0.00822783	-0.00341335	0.00339663	0.00101024	0.00473592	-0.00249903	-0.0017724	-0.0100783	0.00150629	-0.0135615	0.00895148	-0.00554124	-4.65401e-05	0.0110525
10	Normal	-0.00725823	-0.000588555	-0.00911783	0.00183411	-0.00434153	0.00105934	0.00288474	-0.000445404	-0.00309156	0.000141258	-0.000959085	0.00451855	-0.0110224	0.00375556	-0.00105213	0.00111901	0.00194562	-0.00360981	0.00381864	-0.0118506	-0.00111718	0.0131024	-0.00922083	0.00122758
11	Normal	-0.0103092	0.00019733	-0.00486644	-8.96337e-06	-0.00419219	-0.00068935	-0.00406068	0.000639013	-0.00372214	0.000953819	-0.00356062	0.00173443	-0.00899733	0.00325282	0.00390908	0.00648477	0.00122935	-0.00864917	0.00887011	-0.017493	-0.00192692	0.0131409	-0.000569178	0.00483761
12	Lordotic	-0.00325107	-0.00131788	-0.000565936	-0.000566971	0.00316628	0.00328859	-0.00119094	-0.00494261	0.00213634	-0.000211832	-0.00727893	0.00119578	0.000319677	0.00119652	0.00305242	-0.00124976	0.00324769	0.00260017	0.00163667	0.000230383	0.0059982	-0.00520231	0.00983771	0.00369039
13	Normal	-0.0116592	0.000604506	-0.00673595	-0.0023593	-0.00265911	-0.000667183	0.00396722	0.00028334	0.00075231	-0.000603412	-0.00499355	0.00261941	-0.00152911	0.00119382	0.00978137	0.00360541	-0.00902927	-0.00172821	-0.00545134	-0.0066092	-0.00157714	-0.00198046	0.00252869	-0.00352278
14	Normal	-0.0131197	0.0022375	-0.00482441	0.00351527	-0.0113805	-0.000950459	0.000442345	0.000909071	-0.00323443	0.00240493	-9.97204e-05	0.00427012	-0.00436661	-0.0060643	0.0150209	-0.00721615	-0.00698299	-0.00372819	0.0208747	-0.0125041	-0.0125162	0.037393	-0.0313362	0.00523206
15	Normal	-0.00952075	0.00113715	-0.00470014	-0.000815243	0.00075242	-0.00220042	0.000848554	-0.000651189	-0.0052385	0.00783341	-0.0034405	0.000446223	-0.00720784	0.00512755	0.003789	0.00191037	-0.0119599	-0.00438158	0.00252399	-0.00395108	-0.0175225	0.0123243	-0.0108787	0.00439624
16	Normal	-0.00877773	-0.0036087	-0.00204612	0.00373807	0.00347113	-0.00196846	-0.00110028	-0.0013599	0.000548161	0.000264278	-0.00342052	0.00209739	-0.00554593	0.00217747	-0.00384072	-0.0073306	-0.010486	-0.00702493	-0.00568924	-0.00380619	0.0121516	0.00776176	0.0101814	0.00162342
17	Normal	0.00404997	0.00106858	0.000623174	0.00107709	-0.000712194	-0.00211701	0.00679056	0.0035575	0.00218419	-9.36702e-05	0.00114634	0.00361867	-0.00343407	-0.00333883	-0.00613589	-0.00194934	0.00281861	0.00673656	0.00979364	0.0042469	0.00737766	-0.00820868	-0.00484352	0.00617361
18	Normal	-0.017621	-0.000924596	-0.00640692	-0.00333023	-0.00253844	-0.00276342	0.0103286	0.00376332	-0.00172174	0.000342617	-0.00136371	0.00478483	0.00074137	-0.00222555	0.00871563	-0.00238997	-0.0169588	-0.00264303	0.0153487	-0.00477297	-0.0169521	0.0267839	-0.0298285	-0.00384629
19	Normal	-0.00391973	-0.00130682	-0.00327413	-0.000275961	-0.000146084	0.000421445	-0.00231475	0.000731028	0.000473579	0.00254455	0.00153518	-0.00116673	-0.000615577	-0.00209554	0.0125121	-0.00645425	-0.00389025	-0.00123045	0.00184843	-0.00186123	0.00889655	0.00582165	-0.00331217	-0.000101139
20	Lordotic	0.00394135	0.000312601	-0.00183023	0.00101307	0.000755426	0.00112881	-0.0183078	0.00667995	0.00328807	-0.000986079	-0.00657062	0.00086147	-0.000339891	0.00467395	0.00141091	0.00175603	0.0357335	-0.0144128	0.00478859	0.00417743	0.0147633	-0.00328415	0.0204825	-0.00446217
21	Normal	-0.0184566	0.00350801	-0.00951978	-0.00404276	-0.00975924	0.000989341	0.00992992	-0.00116312	0.00129046	-0.000148629	0.00245222	0.00275267	-0.00481792	-0.00811363	0.00991531	0.00965176	-0.014946	-0.00221486	0.0208124	-0.0233434	-0.019011	0.0250738	-0.032621	-0.000715349
22	Normal	0.0179323	0.00107425	0.00958726	0.00233009	-0.00829129	0.000324643	-0.000716527	0.00146396	-0.000541987	-0.00186364	0.000107895	0.0018153	-0.00580032	0.00230238	0.00512951	-0.00584382	0.00131631	-0.00279368	0.00453526	-0.00489077	0.0019186	0.00863038	-0.00579783	0.0189538
23	Normal	-0.00710013	-0.000747754	-0.00170788	-0.000683114	-0.00528452	0.000632482	-0.00440841	-0.000164719	-0.000573798	0.00308811	0.00983928	0.000959732	-0.00224311	0.00253408	0.0081992	0.00200663	-0.0141576	-0.00854189	0.000371764	-0.0177553	-0.0157793	0.00840861	-0.00278252	-0.000877723
24	Normal	-0.000890472	-0.000775957	-0.000611751	0.00227881	-0.00103197	0.000731767	-0.0032448	-0.00200128	0.000205054	0.00196142	-0.00399611	0.00311553	-0.00729061	0.0043924	-0.0051366	0.00160682	-0.00167503	-0.000296766	0.00242651	-0.00600652	0.00859648	0.00578429	-0.00546699	0.00344678
25	Normal	-0.0153401	-0.00409621	-0.00844407	0.00488635	0.00066949	0.00175832	0.00318677	-0.000711365	-0.00608313	-0.00761963	0.00558444	-0.000509703	0.00674961	-0.00839068	-0.00175137	-0.00837604	-0.0158077	0.00281047	-0.0029723	-0.00309111	-0.0220924	-0.00325552	-0.00643581	-0.0202301
26	Normal	-0.00418577	-0.00151532	0.00267752	0.000674086	-0.0014059	0.00193421	0.00173171	0.0008172	3.47659e-05	0.00199047	-0.000946889	0.00301009	-0.00444198	0.00107293	0.000600439	-0.00843217	0.00115091	-0.00363633	-7.05395e-05	-0.00334354	0.00545217	0.0047745	-0.00835704	0.00380141
27	Normal	-0.0107078	8.0529e-05	-0.00361326	-0.000598769	-0.0053454	-0.00116287	0.00434233	0.00209111	-0.000299508	0.00228568	-0.00180544	0.0091934	-0.0106451	0.00254262	0.00535737	-0.00199521	-0.00878489	-0.00544748	-0.00134856	-0.00153168	0.00258072	0.00663125	-0.00613655	-0.00153517
28	Normal	-0.0210279	-0.000556464	-0.0080273	-0.00235469	-0.00548867	0.000729529	0.00947476	0.000748189	0.000371917	0.000886236	-0.00427876	0.00696457	-0.00838396	0.000321441	0.00337068	-0.00464191	-0.014383	-0.00156512	0.0169895	-0.0105496	-0.00997975	0.0228621	-0.024698	-0.00062141
29	Normal	0.00463957	0.00189418	0.00130007	0.00148418	-0.0086055	-0.000640113	0.00355434	0.00016638	-5.65725e-05	0.000587307	0.00300876	0.00286955	-8.79489e-05	-0.0048334	-0.0039525	-0.00263514	-0.00529012	0.00313182	0.00584025	0.00142069	-0.0104063	0.000704304	-0.0205544	0.00514262
30	Normal	0.0028638	0.00175456	0.00187672	-0.00419602	0.00142224	-2.28328e-05	0.00298304	-0.00047614	0.0031404	0.00115996	-0.00914533	0.00322211	-0.00432853	0.00135542	0.00594671	-0.00101622	-0.0069014	0.000936292	0.00555137	-0.00616539	-0.000217424	0.0151686	-0.0173893	0.0154862
31	Lordotic	0.00747049	0.0015576	-0.00103881	-0.00459144	0.000820188	-0.00119313	-0.00146032	-0.000940906	0.00102128	-8.42028e-05	-0.000662049	-0.00594283	0.00420324	-0.00127727	0.00328991	0.00235707	0.00464695	0.00740667	0.00187916	0.00393702	9.76951e-05	-0.00859991	-0.00461745	0.00195444
32	Normal	-0.00690957	-0.000814386	-0.00486693	0.00219859	-2.3094e-05	0.000162718	-8.05305e-06	-0.00180483	0.00264184	-0.00473607	-0.00157079	-0.00127727	-0.000261304	-0.00157738	-0.00432765	-0.00723191	-0.00831683	-0.00123897	0.00401598	-0.00600519	-0.00455857	0.00302057	-0.0135052	-0.00267409
33	Normal	0.0222412	0.0021459	0.0111183	0.000454882	-0.0021413	-0.00231059	-0.00260145	-0.000647204	9.21167e-05	-0.00800775	0.00103406	0.00399184	-0.00337857	0.000346537	0.019799	0.000309618	-0.00123478	-0.000798327	-0.00912077	-0.0108433	0.0150632	0.00545185	-0.000559035	0.0157572
34	Normal	-0.0120302	-0.00396128	-0.00509617	0.00106398	-0.00479323	0.000850773	-0.000937466	0.00222485	-0.0024079	0.00170414	-0.00186878	0.00193763	-0.00543522	0.00166411	-0.00139826	-0.00946023	0.00097586	-0.0034294	0.019789	-0.00223053	0.00261393	0.0143638	-0.00943242	0.00496775
35	Normal	-0.00321773	0.00442591	-0.00466282	-0.00396913	-0.00926479	-0.00032566	0.00290959	0.00226175	-0.000147247	-0.000300377	0.00747343	-0.00127561	-0.00102976	-0.00376279	-0.00679273	0.0129266	-0.0105	-0.00345154	-0.00420865	-0.00866519	-0.00620915	-0.00183406	-0.00524699	-0.00765632
36	Normal	-0.0172519	0.000813104	-0.00307261	-0.00126403	-0.00773814	0.000712746	0.00191122	-0.00106665	-0.00255536	0.00590543	-0.00527806	0.000486369	-0.00981499	-0.00379451	0.00363941	-0.0100508	-0.00782889	-0.00513744	0.00955465	-0.00887179	-0.00283522	0.0229367	-0.0225572	0.00362022
37	Normal	0.00298615	0.00293349	-0.00210898	-0.0015855	8.04359e-05	-0.000798281	0.000914741	-0.00344221	0.00095912	0.0018516	0.00677761	-0.00316387	0.00281386	-0.00158709	-0.000503967	0.00482307	-0.010531	-0.00350444	-0.000726134	-0.0118835	-0.018253	0.000595377	-0.01661	-0.000894533
38	Normal	-0.0125459	-0.00326466	-0.00223692	0.00350499	0.00273683	-0.00276924	-0.00337787	-0.000957792	-0.00158931	0.00136876	-0.0028471	0.00125862	-0.00834522	0.00463659	-0.00218757	-0.00455225	-0.00153885	-0.000856804	0.0117983	-0.00215923	0.00786245	0.0154119	-0.00970468	0.00490842
39	Normal	-0.00966876	-0.00146321	-0.0035569	0.0021424	-0.00426077	0.000867365	-0.000398908	0.00217751	0.00196545	-0.00111087	0.00738623	0.000210692	-0.00293117	-0.00332149	0.00926124	0.0010745	0.000138445	-0.00811048	0.0037397	-0.00899204	-0.00986553	0.00084792	-0.0086688	-0.00363312
40	Normal	-0.00845561	0.000578917	-0.00508494	-0.00110522	-0.00598539	0.000998715	0.00583347	0.00112259	-0.00133429	0.0020694	-0.00203861	0.00202504	-0.00290708	0.000854108	-0.000699067	-0.000780152	-0.00545194	-0.00264533	0.0118215	0.00374673	-0.0115956	0.0211617	-0.0115634	0.000219391
41	Normal	0.00131041	0.00028576	-0.00428879	-0.000375234	-0.00501364	-0.00222858	0.00110622	0.00253968	0.00562187	-0.00147087	0.0101673	0.00332253	0.00342068	-0.00418674	0.0154916	0.00144517	-0.0100192	-0.00293917	0.0109783	-0.0103025	-0.0110772	0.0112716	0.000480181	0.00065249
42	Normal	-0.00823704	-0.00168163	-0.00549851	-0.00115394	0.00209918	-0.00161892	-0.00059577	-0.000122347	0.000305577	-0.00244718	0.000529318	0.00126738	-0.00413902	-0.000567437	-0.00250126	-0.00690466	-0.00835643	-0.00258175	0.00278606	-0.000659931	0.0048567	-0.00191054	-0.00784576	-7.60231e-05
43	Normal	0.0020441	0.000290066	0.000126807	0.000919482	-0.00558303	-0.00263181	-0.00165129	0.00196579	0.00256579	0.00120519	0.0094223	0.00229165	-0.00527786	0.000725985	0.00927245	0.00186359	-0.00991689	-0.00430054	-0.00415313	-0.00573241	-0.00875715	0.0121963	-0.00973941	-0.000145921
44	Normal	-0.00724597	0.000107217	-0.00229018	0.00135511	-0.00633701	0.000512377	0.00194842	0.00201613	-0.00139461	0.000778636	0.00118896	0.00431902	-0.00773376	-0.00122498	0.00969052	-0.00622335	-0.00136689	-0.00817942	0.00561215	-0.00737347	0.00168695	0.0224264	-0.00795492	0.000855008
46	Normal	-0.012904	0.00073052	-0.00368186	-0.00118942	0.000783414	0.0034287	0.00616556	-0.00180541	-0.00169032	-0.00235108	-0.00728895	0.00226591	-0.000963756	0.00159331	0.00142672	-0.00784949	-0.0180519	-0.011231	-0.00964789	-0.0110674	-0.00745502	0.0259056	-0.0139186	-0.0031684
47	Normal	-0.00127895	0.00131012	-0.000791764	-0.00415124	-0.00134964	0.00136407	0.00707282	0.000247384	0.00337228	-0.00309282	0.00220402	0.00150199	0.00638429	-0.00240496	0.00285301	0.0114036	-0.0100344	0.0019997	0.00275052	-0.00875884	-0.00927156	-0.00162352	0.00737262	-0.00300358
48	Normal	-0.00460826	-0.000332256	-0.00273621	-0.000206336	-0.00339719	0.000142109	0.00199979	0.00318322	-0.000773045	-0.0017691	-0.00383833	0.00795864	-0.00548591	-0.0014003	0.00295806	-0.00523557	0.0019675	-0.00638948	0.00055507	-0.00765629	0.00173206	0.013794	-0.00533916	0.00354533
49	Normal	-0.0170425	-0.000180277	-0.00619218	0.000554108	-0.00558588	0.00257606	-0.000867383	0.00415341	-0.00684483	-0.000674473	0.00420786	0.00586942	-0.0110772	-0.00124592	0.00148453	0.00356183	-0.000466432	-0.00468776	-0.000170047	-0.01356	-0.00339326	0.00611819	-0.00721127	-0.0113224
50	Normal	-0.00225932	0.00459498	-0.00203955	-0.00302421	-0.00583479	-0.000195567	-0.00305102	0.00111563	-0.00322324	0.00187202	0.000825994	0.00719604	-0.00729506	0.00377025	-0.0014985	-0.000155482	-0.00220476	-0.00954574	-0.000261334	-0.00660728	-0.0103909	0.0145104	-0.0157197	0.00317261
51	Normal	0.00354681	0.00311444	0.0016003	-0.00156098	-0.00187272	0.00126815	0.00124575	0.000787482	0.000742528	0.00179626	0.0065774	-0.00101332	0.0053479	-0.00346678	0.00799192	0.00949867	-0.00524857	-0.00464875	-0.00533549	-0.0122306	-0.00272199	0.00348697	0.00168581	-0.000656177
52	Normal	-0.00248347	0.0020134	-0.00132917	-0.00772079	-0.00670555	-0.000785788	-0.000434187	0.00214203	0.00083887	0.00474332	0.000801722	-0.00102041	-0.0050764	0.00245462	0.0116417	-0.00479852	-0.00478288	-0.00604783	-0.000447534	-0.00152249	-0.00571112	0.0162054	-0.0217567	0.00577039
53	Normal	-0.00262399	-0.00130082	-0.000710341	0.00152675	-0.00420211	-0.000431479	0.00208805	0.00151316	0.000334423	0.00134317	-0.00426833	0.00199457	-0.00171313	-0.0046803	0.000310381	0.0017692	-0.00582683	0.000305584	0.000107796	-0.00256657	-0.0161616	-0.0017641	-0.015758	0.00189339
54	Lordotic	0.00366307	0.00155304	0.00331844	-0.00285437	0.00513001	0.00172722	0.00420325	-0.00243874	-0.000166332	0.000541899	-0.00236482	-0.00738408	0.00314781	0.00391217	-0.00842851	-0.00852971	-0.00495112	-0.00651755	-0.00919516	-8.62326e-05	-0.00945598	-0.0213921	-0.00191742	0.00312572
55	Normal	-0.00881207	-0.000169144	-0.00344641	0.00215953	-0.00479898	0.000143344	-0.000374147	0.00235839	0.000925215	0.000354213	-0.00114335	0.00286245	0.00174352	-0.00225021	0.00536016	0.0014623	0.000875426	-0.00374858	0.0108065	-0.00315928	-0.00375202	0.00360371	0.00107152	-0.00405646
56	Normal	-0.00764646	0.00196321	-0.00601723	-0.00223431	-0.00787041	-0.000810518	0.00218565	0.00271908	0.00123201	-0.00137482	0.00306143	0.00226489	-0.00252312	-0.0027842	0.00426071	0.00267565	-0.000737478	-0.00365797	0.0104742	-0.0120377	-0.00182712	0.0170488	-0.0112491	-0.00105644
69	Uncertain	-0.00407903	0.00287192	-0.00447148	-0.00389096	-0.00256668	-0.000502002	0.00242781	0.00199685	-0.00193048	-0.00149525	0.00032711	-0.0012353	-0.00741401	-0.000626558	-0.00810471	0.0170002	-0.00116189	-0.00218048	0.00124248	-0.00966707	0.000625167	-0.00167529	0.00571596	-0.00634226
73	Uncertain	-0.00290098	-0.00100544	-0.00216863	-0.00203014	-0.000918079	0.00045468	-0.000985992	-0.001013	0.000971246	0.00173092	0.00179066	0.00096707	-0.00314683	-0.00400552	0.00403151	0.00680173	-0.00730903	0.00107094	0.0168786	-0.00326436	-0.0100735	-0.000722337	0.00151991	0.00496989
109	Lordotic	-0.000188308	-0.000658801	0.00113138	0.00467501	0.000684485	-0.000250913	-0.00797676	0.00365131	0.00027973	0.000991764	0.0113338	0.000413851	0.00178053	-0.00166654	0.00529515	0.00306607	0.00609471	-0.00772336	0.00419515	-0.0125255	-0.00273391	0.0191191	0.00933634	-0.0042036
157	Lordotic	0.00596071	-0.000776168	0.00599606	0.0037744	0.00507704	0.00419026	-0.00184292	-0.00272547	0.000983394	0.000140124	-0.00169803	-0.000700945	0.00634925	0.000225236	-0.00373106	-0.00570522	0.00132576	0.0101811	-0.00170263	0.0120611	0.000566167	-0.0175793	0.0116444	0.00342022
160	Lordotic	-0.0134659	0.00186083	-0.0128179	0.000920356	-0.000464715	1.19153e-05	-0.00696527	-0.00182254	-0.00140112	0.00138143	-0.0132872	-0.00181396	-0.00660006	0.00048707	-0.000115567	-0.00247364	0.000254844	-0.00147148	0.00771264	0.00228961	0.0123369	0.0236491	-0.0167597	0.00101412
170	Uncertain	0.0116827	0.00142561	8.3062e-05	-0.00325385	0.00470066	0.000133202	0.00510959	0.000657277	0.00276606	0.00476946	0.00710237	-0.000500157	0.00623115	0.000314738	-0.00178018	-0.00168886	0.00249337	-0.000879543	0.000955027	0.00866545	-0.00443514	0.00218801	-0.000336472	0.000145156
192	Uncertain	-0.00577019	0.00119867	-0.00312574	-0.000403983	-0.00306049	0.00215184	-0.00147664	0.0008651	-0.00532153	-0.00485074	-0.00530947	0.000586819	-0.000301451	-0.0041019	0.000445713	-0.0080081	0.000930612	0.00304117	0.0109499	0.00319281	-0.0102858	0.00517375	-0.00633468	-0.00383301
197	Lordotic	0.00858361	-3.99371e-05	0.00227194	0.00135055	-0.00352675	-0.00166953	-0.00420345	-0.00212916	0.00264511	9.28715e-05	0.00476869	-0.00726971	0.00723002	0.00142303	-0.00256805	-0.00249622	0.00801483	0.00137858	-0.000913549	0.0139796	-0.00210589	-0.0213278	0.00590852	-0.00366206
206	Lordotic	-0.00110695	0.000430775	-0.000985991	0.000891443	0.0047316	0.000874017	-0.00291461	-0.00223704	-0.00024621	-0.00225596	-0.00730359	-0.000287804	0.00371632	0.000956109	-0.000709076	-0.0119029	0.00409159	0.0067407	0.00142298	0.0174147	0.0180403	-0.00252796	0.000479438	-0.000659654
218	Uncertain	-0.00208975	0.000989139	-0.00243096	-0.00470333	0.00115772	0.000606519	0.00151535	0.0016622	0.00311247	0.00142075	-0.000962339	-0.000466814	0.000163895	-0.00547757	0.0030744	-7.79389e-05	0.00331214	0.0028228	0.00671647	0.000907991	0.00509121	0.00864154	-0.00697736	0.00141931
229	Lordotic	0.00140462	0.00115221	0.000262835	0.00340486	0.00747884	0.00149321	0.00128811	-0.00153669	0.00498638	-0.00273436	-0.00117277	-0.00464634	0.00897112	-0.0044438	0.0080167	-0.00694343	-0.00994096	0.0012567	-0.00392032	-0.00385743	0.0178051	0.00709867	0.0018923	-0.00132211
280	Lordotic	-0.00250526	-0.000793697	0.00253615	-0.00220358	0.00273098	0.0026218	0.00410232	-0.0029006	0.000329162	-0.00360518	-0.0125273	-0.00238367	-0.00151179	0.000732472	-0.00390834	-0.0012878	0.00263348	0.00329253	-0.00819948	0.00535404	0.00824439	-0.00769904	0.00805484	0.00421275
300	Uncertain	0.00295218	0.00296528	-0.000819634	0.00294032	-0.00207344	0.000270062	0.00013999	-0.00113089	-0.00181735	0.00456585	-0.00598025	-0.00433364	-0.00214724	0.00217585	0.00305084	-0.006883	-0.000823096	-0.00231293	0.000133818	0.00730195	-0.000977688	0.0145575	-0.0146375	0.0077061
307	Uncertain	0.00644183	0.00243173	0.00320546	-0.000374339	-0.000608087	0.00281573	0.00563342	-3.15129e-05	0.00158863	-0.00176588	0.000486083	0.00280466	0.00737058	-0.00758707	-0.00214441	0.005326	-0.00780575	0.00563054	0.00526143	-0.0151738	0.000119757	0.0089117	-0.0048492	0.00147298
326	Lordotic	0.0208086	-0.000305514	0.0114134	-0.000733925	0.00545322	-0.00186479	0.00664627	-0.00112717	0.00219751	0.000474729	-0.00537214	0.000291018	0.00958521	0.00198851	-0.00669243	-0.00389745	0.00759315	0.0141167	-0.0174821	0.0176168	0.0148247	-0.0190332	0.0200211	0.00462792
363	Lordotic	0.0199078	-0.00211867	0.0111766	0.00386185	0.00150347	-0.00143145	-0.00456691	-0.00163935	0.00304529	0.000102106	0.0172782	-0.00178427	-0.00840718	0.000633583	-0.0206124	0.00681691	0.0249784	-0.0024658	-0.0181373	0.00478973	0.00299738	-0.0487965	0.0235882	-0.00436285
404	Lordotic	0.00301952	0.00251041	-0.00116559	-0.00505678	0.0106875	-0.00386584	0.00809111	-0.00230807	0.00114754	0.00322525	-0.00210636	0.00366331	0.0103682	-0.00350883	-0.000953669	0.00682304	6.37575e-05	0.00826234	-0.00283246	0.0092326	0.00972725	0.00758755	0.0100031	-0.00642388
420	Uncertain	-0.00230989	-0.00451774	0.0058985	0.00670878	0.002217	0.00389928	9.66574e-05	0.00171943	0.000844253	-0.00291371	-0.00269931	0.00504278	0.00114935	-0.00116848	-0.00762489	-0.00979203	3.5091e-05	0.00386687	-0.000552079	0.0088854	-0.00486778	0.0076562	0.00715205	0.00223359
426	Lordotic	-0.00546762	-0.000975053	-0.000950541	-0.00256219	-0.00107016	-0.00117894	0.00181344	-0.00125549	0.00058334	-0.00506661	-0.0107358	0.00455834	-0.00173261	0.00118399	-0.000270258	0.000502574	-0.00473429	0.00756239	0.0137714	-0.00179824	0.0149855	0.00699757	0.0265441	0.00327098
429	Lordotic	0.0441738	-0.000447303	0.0165067	-0.00076577	-0.0047162	-0.00110265	-0.000357728	0.00144208	-0.00321427	0.00108433	-0.00301368	0.00188878	0.000622212	-0.00178206	4.87778e-05	0.0100292	0.0203635	0.00567248	-0.0174532	0.0135049	0.00995064	-0.0208962	0.0157316	0.0195653
443	Lordotic	0.00619409	0.000889398	0.00537589	-0.00046154	0.0022391	-0.00296257	-0.00337791	0.000958283	0.005008	-0.00112973	-0.000100995	-0.00293135	0.000462606	0.000362783	-0.0130326	0.00838238	0.0145403	0.00865535	-0.0188917	0.00816692	0.00693032	-0.0450255	0.0292983	-0.00941457
471	Lordotic	0.0026502	5.30045e-05	-0.00188663	-6.03426e-05	-0.00141033	-0.000651028	0.000453296	0.00205243	-0.0015584	-0.000821215	-0.000838058	0.00040489	0.000812354	-0.00253496	0.00500707	0.00522403	0.00400194	0.0105893	0.0212549	0.00237485	-0.000938828	0.0098784	0.00142093	0.00134054
473	Lordotic	-0.0162911	-0.00282436	-0.00845855	0.00424792	0.00411734	-0.000914284	0.00207996	-5.91083e-05	-0.00844079	-0.00793817	-0.00221445	-0.00154027	-0.00328559	-0.000922562	-0.00368635	0.00497334	-0.0183058	-0.00790751	0.0147957	-0.00842509	-0.00766519	-0.00756141	-0.00341055	-0.00453655
504	Lordotic	0.0345285	-0.00142826	0.0137615	0.00341329	0.0026544	-0.00237409	-0.00212337	-0.00198022	0.00231506	-0.00326546	-0.00364755	-0.00449373	0.000952238	0.00754554	0.00158705	-0.00227785	0.0135658	0.00515919	-0.0141297	0.0143752	0.0250029	-0.0181128	0.0166158	0.019768
509	Lordotic	0.00156189	0.000403801	-0.00345838	0.00154842	-0.00256023	-0.00237784	-0.00337273	0.000259793	-0.00218329	0.0014808	-0.0013978	0.0034197	0.000579558	0.00290915	-0.00308564	0.00782575	0.000166401	0.00077569	-0.00907298	0.00272503	-0.00685319	-0.00841727	0.0114075	-0.00309554
517	Lordotic	0.00517551	0.00132983	-0.00131225	-0.00443398	-0.000103598	0.000761059	-0.00335372	0.00378463	0.00177141	-0.00548876	0.00648389	-0.00324662	0.00557347	-0.00521952	0.00311956	0.00985228	0.00611217	-0.00131893	-0.00265328	-0.00668957	-0.010239	-0.0220157	2.45763e-05	-0.00732932
533	Uncertain	0.00248545	0.000299656	0.0024556	0.000599736	0.00118107	4.03237e-05	-0.00422301	0.00133561	0.00300262	-0.000662476	-0.00163053	-0.000574191	0.00133775	0.00236996	-0.00102625	0.00357186	0.00964031	-0.00272947	-0.00705565	-0.00413213	0.006166	-0.0107578	-0.00634296	-0.00298546
534	Uncertain	0.00680779	0.00200361	0.000752218	0.000229968	-0.0050638	-0.000232856	-0.0120796	0.00354301	-0.00280075	-0.00102113	-0.00147766	-0.000107206	-0.00505443	0.00297824	0.00764693	-0.002245	0.02081	-0.012357	0.00976536	-0.00220447	-0.00808155	0.00856657	-0.0134249	0.010334
536	Lordotic	0.00381988	0.000417765	0.00559536	0.00288147	0.00432546	-0.000133217	-0.0103984	-0.0010542	-0.000641666	-0.000271622	-0.0050059	-0.000649129	0.0013661	0.00339152	-0.000709491	-0.00411861	0.0203677	-0.00264624	-0.00998957	0.00862907	0.00748958	-0.00849713	0.0159387	0.000733112
549	Lordotic	-0.00333547	-0.00294134	0.000860252	0.00142779	0.00602465	0.000324687	-0.00295098	-0.00200378	-0.00220276	0.00588013	-0.00790106	-0.000282898	0.00775883	0.000149726	0.000334683	0.00317154	0.00462991	0.00430395	-0.00215082	0.00894731	0.00500723	0.00670095	0.00839352	-0.00344455
556	Uncertain	0.00110846	0.000881469	-0.00218135	-0.00223378	-0.00382187	-0.000509428	0.000686422	-0.00332615	-0.000640923	0.00457472	-0.00727583	0.00154129	-0.000750163	0.00126778	0.00124197	0.00384094	0.000162679	0.00176558	0.0047269	0.00216736	-0.00739121	0.0129004	-0.00607049	0.00727785
568	Lordotic	-0.00444723	-0.0100434	-0.00179594	0.00679703	0.00511267	-0.00110141	0.00285335	-0.000948968	-0.00426769	0.0013046	0.00303256	-0.00141363	0.00521296	0.00410758	-0.00270788	-0.0343759	-0.000289058	0.00474469	-0.000121247	0.0384433	-0.0135807	-0.0126127	-0.00571667	-0.0103389
569	Uncertain	-0.0207829	-0.00291441	-0.0110832	0.00382848	0.00661202	0.000563673	0.00289404	0.00195246	-0.000860708	-0.000196706	-0.00257626	0.00181586	0.00098497	-0.00430239	0.00307711	0.00614193	-0.00547905	0.00318078	0.00224155	-0.000525384	0.0181774	0.0126628	0.00478129	-0.0149333
587	Lordotic	-0.000518815	0.00187528	5.44532e-05	0.00106736	0.00352287	-0.000988065	0.000244815	-0.00234178	-0.00250071	0.000952107	0.00126319	-0.00231935	0.012901	0.000847734	0.00321026	0.00544085	-0.00862616	0.00320677	-0.00239042	0.00414843	-0.0112986	0.0162271	-0.000592518	-0.00802486
588	Lordotic	0.00954116	-0.0011836	0.00908554	0.000666848	-0.000848309	-0.00302669	0.000253912	0.00173942	-0.000288982	0.0067057	-0.00593135	-0.00316846	0.00571138	-0.000765553	0.00124633	0.00320436	0.0131516	0.004774	-0.00192534	0.0155291	0.00718208	-0.00126084	0.00694959	0.00607212
591	Lordotic	-0.00509872	0.00197384	-0.00352808	-0.00290365	0.00248297	-0.000707898	-0.0021954	-0.00130219	-9.94882e-05	-0.00127426	0.00352227	-0.00297887	0.00614961	-0.00091226	-0.00488592	0.0149133	0.00630953	0.00364031	0.000792546	0.00201732	-0.00145245	-0.0120234	0.0149411	-0.0146868
607	Lordotic	-0.0096833	-0.000468375	-0.00122046	-0.00681178	4.85875e-05	-0.00323749	-0.00066942	0.00256603	0.000671239	-0.00439214	0.0109263	-8.87055e-09	0.00529615	-0.00314143	-0.000374053	0.0102195	-0.00397914	-0.00107653	-0.00174788	-0.00279967	-0.0220972	-0.00156128	-0.00134801	-0.0165891
620	Lordotic	0.0035971	0.00199052	0.000911263	0.000320564	0.00682442	0.00395572	-0.00713367	-0.00227123	0.00412445	0.00240106	0.00896866	-0.00214765	-0.0162951	0.00972272	-0.00764984	-0.0122498	0.00767082	-0.00618924	-0.0255376	-0.00403213	0.0431561	-0.00552279	0.0084109	-0.000209544
633	Lordotic	-0.00441612	-0.00281689	-0.00245654	0.00204228	0.00402498	0.00148969	-0.003653	0.00251693	-0.00147603	0.00140985	0.00550097	-0.000558534	0.00275914	-0.00206104	-0.00660016	0.00466205	0.0111877	0.00391484	-0.00163499	0.00848925	-0.0232784	-0.0145542	-0.00463157	-0.0129001
656	Lordotic	0.0169033	-0.000961572	0.0104642	0.0017124	0.00439324	-0.00441071	0.000271924	-0.00572979	0.00804233	-0.00257	-0.00226696	-0.00317447	0.00832318	0.00673087	-0.025854	-0.00098674	0.0131948	0.0100067	-0.0219493	0.0135913	0.0019366	-0.0573195	0.000568133	-0.00105964
660	Uncertain	0.00793027	0.000364016	0.00288487	-0.00163915	-0.00385364	0.00148878	-0.000544776	0.000332477	-0.00782833	0.000948161	0.00173916	0.000298895	-0.00384214	-0.00252023	-0.00546122	5.47332e-05	0.00381118	-0.000795057	-0.00867101	0.00552481	-0.010173	0.000544845	0.00112731	0.00402281
670	Uncertain	-0.00510139	-0.00219692	0.00559769	0.0027375	0.000602466	0.000798918	-0.0019105	0.000373709	-0.00280121	-0.00190428	0.00147191	-0.00178707	-0.000168438	0.000578619	-0.0128189	-0.0074029	0.00373541	-0.00439503	-0.0010284	0.00184366	0.000865871	-0.00231409	-0.0102694	-0.00352929
690	Lordotic	-0.0019552	-0.00106005	-0.000267136	5.64023e-05	0.00222315	0.000972411	0.0106025	0.00215181	0.00188334	0.00109771	-0.00193102	0.00111484	-0.00268362	-0.00164579	-0.0226543	-3.19992e-06	0.0201783	0.00846437	0.0074669	0.00659999	0.00851582	-0.0198044	0.00147494	-0.00431013
702	Lordotic	0.00726783	0.00132587	0.00638974	0.00187585	0.00662085	0.00083744	0.00209222	-0.00114682	0.00321178	0.00149772	0.00340713	-0.00362726	0.00263749	-0.000349084	0.00234046	0.000289474	0.00228919	0.00171931	-0.0063581	-0.000541244	0.00226528	0.00580637	0.00294709	0.00224577
707	Lordotic	0.0055135	0.00158829	0.00220905	-0.00038583	-0.00433458	-0.00327372	0.00206188	0.000362742	0.00403614	0.00375571	0.0086042	-0.00349948	-0.00122687	0.00201108	-0.00219896	0.000425846	-0.00315482	-0.00565565	-0.0110599	0.00109753	-0.00562191	-0.025239	-0.00433306	-0.000370347
712	Lordotic	-0.00437246	0.00593604	-0.00943173	-0.011863	-0.000890826	-0.000462848	-7.0097e-06	-0.00256963	0.00266477	0.00282411	-0.00687761	-0.00725246	-0.00151569	-0.000218995	-0.00709463	0.00363559	-0.0119316	-0.00704649	-0.00418737	-0.00669164	0.00256797	-0.0160011	-0.00209324	0.00482641
713	Lordotic	0.00348827	-0.00201401	-0.00166666	0.0037758	-0.00475723	-0.00162286	0.000650871	0.00124432	0.00276716	-0.00087657	0.0136921	-0.00484209	0.00786973	-0.00333257	-0.00465452	0.0059034	-0.00437097	-0.00331104	0.011778	-0.00153762	-0.0244245	0.0061315	-0.00415114	-0.00607666
716	Lordotic	0.0245794	-0.00165331	0.0179574	0.00075802	0.00255098	0.00228357	0.000815735	-0.0039609	0.00249165	-0.00419532	0.00226741	-0.0098796	0.0113984	0.00220882	-0.0161242	0.000606519	0.00933917	0.00693721	-0.01641	0.0149609	0.00742741	-0.0308372	0.0176846	0.00270885
725	Lordotic	0.009382	0.00129946	0.00361745	0.00158791	0.000840078	-0.00102406	0.00213195	-0.00192912	-0.000713622	-0.000653536	0.00292243	0.000199454	0.00928193	0.00205071	0.00512376	1.78426e-05	0.00636021	0.00693185	0.00124173	0.00722278	-0.00989992	-0.00132299	0.011522	-0.00291975
761	Lordotic	0.00377884	0.00194577	0.00549438	-0.000692144	0.000409757	0.00209063	0.00419225	-0.00107844	0.00258473	0.00241889	-0.000726872	-0.0017301	0.00678465	-0.000457672	0.00114245	0.00637569	0.00280292	0.00839423	-0.00295866	0.00816448	0.00975775	-0.00852097	0.0100004	-0.00176515
821	Lordotic	-0.00492344	-0.000706851	-0.00728545	-0.00174391	0.00219486	-0.000150571	-0.0027905	-0.00286548	0.00356148	-0.00537234	0.005878	-0.00911832	0.00946193	-6.26764e-05	-0.0148268	0.0081395	-0.0058943	0.0092742	-0.00989748	0.0112394	0.000388079	-0.028607	0.00837158	-0.0192559
822	Lordotic	-0.00373263	-0.000445851	-0.00270671	0.00219708	0.00191321	-0.00141311	0.000919599	-0.0018213	0.00221616	-0.00281995	0.00126971	-0.0011146	-0.000989014	1.9757e-05	0.00259612	0.000523794	-0.00137794	0.000350614	0.0100665	-0.00581717	0.0087591	0.0138401	0.00324629	0.000205012
841	Lordotic	-0.0153928	-0.00068097	-0.0143858	-0.00173869	0.00365775	0.00213396	-0.00276216	0.000939062	3.21346e-05	-0.00458751	0.00658254	-0.0102792	-0.00186866	0.00357141	-0.00386586	-0.00104779	-0.013649	-0.0127223	-0.00759336	-0.0107864	0.00600772	-0.0110643	0.00331955	-0.013004
842	Uncertain	-0.00754828	0.00242738	0.0014325	0.0031495	0.00336144	-0.00107773	-0.00334202	-0.00165418	-0.000634894	0.000982181	0.0073303	-0.000460842	-0.00163478	0.00387897	-0.0107436	-0.00271165	-0.00456762	-0.00512424	-0.00161839	-0.00514912	-0.00340505	0.00386447	-0.00871821	-0.00551732
843	Lordotic	-0.00290242	-0.00095311	-0.00223987	0.00132385	0.00259381	0.000537877	-0.0176826	-0.00233768	-0.0023779	0.000303847	0.00295977	-0.00894639	-0.00931644	0.011676	-0.00190885	0.00463615	0.00866222	-0.00163526	-0.00562563	-0.00679359	-0.00134469	-0.0055667	-0.00346242	-0.00142899
861	Lordotic	0.0257222	-0.000829858	0.0144629	0.00124663	-0.0025972	-0.0013745	-0.00925398	0.00300906	0.00253367	0.0028572	0.00536322	0.00362427	-0.00188062	0.00365296	-0.00308096	-0.00476762	0.0216302	-0.0065374	-0.024925	0.00249857	-0.000810464	-0.0360918	0.00222314	0.00968646
896	Lordotic	-0.00763755	0.000329463	-0.00250819	-0.00508951	0.000698011	0.00117004	-0.00148029	0.00124427	-0.0014823	0.00117054	-0.00236161	0.00114106	-0.00103322	-0.0011518	-0.00244806	-0.00489692	0.00478212	0.00131314	0.000910376	0.00987617	-0.00662614	-0.00736967	0.00150465	-0.00419458
926	Lordotic	0.010083	0.00192722	0.00427288	-0.00629661	0.00553521	0.0018155	0.000484691	-0.00201887	-0.00563713	0.00148605	-0.00748347	-0.00787419	0.00868223	0.000514235	-0.00728214	0.00360361	0.0100069	0.0210119	-0.00839751	0.023127	0.00639875	-0.0224177	0.0283421	-0.00628236
930	Lordotic	0.00274019	0.00137386	0.000874059	-0.0016107	0.00197146	-0.00107287	-0.00185523	-0.000943793	-0.00132465	0.00250553	-0.000482245	-0.00161045	0.000645418	0.00270959	0.0037513	0.00118047	-0.00124194	-0.00225859	-0.00706005	0.00254703	-0.00234572	0.00255065	-0.00132606	0.000206888
953	Lordotic	-0.00312172	-0.000484721	-0.0026155	-0.00212388	0.00262491	0.00141102	0.00291445	0.00123037	0.00193731	-0.00292552	-0.00202082	-0.00133323	0.00727534	-0.00400698	0.000581382	0.00795078	-0.00219479	-4.23142e-05	0.00185662	-0.00969617	0.00983871	-0.00466979	0.00895424	-0.00427022
958	Lordotic	0.00256168	0.00162317	0.0012509	0.000977818	-0.0048653	-0.00027176	-0.00874202	0.00471783	0.000654559	0.00227661	0.00847035	0.0026411	-0.00275306	-0.00504061	0.00110852	0.00225984	0.0139994	-0.00445777	0.00157137	0.00208665	0.0114661	0.00524094	0.00561706	-0.00151304
1006	Lordotic	-0.00813662	-0.000350181	0.000426045	0.00553329	-0.000382347	-0.000821395	-0.00189958	-0.00302415	0.000878809	-0.00130646	0.00267957	0.000356598	0.00889006	0.000276093	0.00431258	-0.00570054	-0.00161196	0.0054089	0.013923	0.0046069	-0.00640516	0.0163261	0.00141487	-0.00392366
1008	Lordotic	-3.01564e-05	0.000926747	0.00472597	-0.0029029	0.00560938	0.00273359	0.00154134	-9.38665e-06	-0.000518304	0.000334212	-0.000287035	-0.00440932	-0.00341457	0.00422814	-0.0109557	-0.00573439	-0.00785018	-0.00681401	-0.0167734	0.00446408	0.0313454	-0.0106945	0.0248413	-0.00103977
1016	Lordotic	-0.00445422	0.00120853	-0.0090654	0.00358988	0.00670202	-0.00079683	-0.00191658	0.00335289	-0.00122368	-0.00319772	0.00102469	0.00230924	0.00412313	-0.00706898	0.00535575	-0.00272637	-0.0075708	0.000546222	0.00746284	-0.00217747	0.0269964	0.0287952	0.0121725	-0.00594011
1023	Lordotic	0.00999126	0.00184533	0.0019155	-0.000502322	0.00344255	-0.000458789	-0.00187477	-0.000322358	0.000564989	-0.00171386	0.0041641	-0.00703892	0.00754168	-0.00377531	0.00282281	0.00992976	0.00618429	0.000733933	0.00386431	-0.00422439	0.0187083	-0.00389995	0.0162473	0.00168778
1027	Lordotic	-0.00643527	5.60421e-05	-0.00111945	-0.00117837	0.00319205	-0.0016825	0.00122112	-0.0012033	0.000413594	-0.002194	0.00133229	0.00113824	0.00331382	0.00336905	-0.0102129	0.000645186	-0.00456973	0.00583426	-0.00497084	0.00876193	-0.0111504	0.00368193	0.00130784	-0.00822681
1031	Lordotic	0.0204215	-0.000851238	0.0112751	-0.000417732	0.00432955	-0.00198235	-0.00490632	-0.00175637	0.00522573	0.00175529	-0.00233858	-0.00523308	0.00234527	0.00414409	0.00589407	0.000580552	0.00712865	0.00800959	-0.0214709	0.0184113	0.0120419	-0.0269061	0.0203593	0.010746
1032	Lordotic	0.0147197	-0.000882429	0.0103614	0.00578306	0.0042118	-0.00115643	-0.00349783	-0.00215992	-0.00139476	-0.0030745	-0.00516358	-0.00103478	-0.00123249	0.00822353	-0.00267959	-0.00261563	0.0135572	0.00451907	-0.0107328	0.0123623	0.0142351	-0.00759725	0.0209306	0.00746708
1057	Lordotic	-0.0044169	0.000151315	0.000492085	-0.00407956	6.41367e-05	-0.00248696	-0.00643376	-0.00100489	0.000791054	0.00101757	-0.00359401	-0.00390197	0.0039033	0.000687647	0.00516923	0.0051074	0.000788505	-0.00230825	0.00104931	0.00318119	0.00313362	0.00102752	0.0106655	-0.000809177
1105	Lordotic	-0.0101077	-0.0131925	0.001023	0.00514859	0.00828362	0.000422148	0.00176786	-0.000438597	-0.0104582	0.0022916	0.00438852	-0.000893642	0.00865206	-0.00408264	0.00365316	-0.0137031	-0.0103138	0.000674751	0.00435119	0.0246212	-0.0296042	-0.00109991	-0.0106585	-0.00921186
1106	Lordotic	-0.00617614	-0.000528936	-0.00279905	0.000590599	0.00414961	0.00306533	0.000541499	-0.000880561	-0.000916967	0.00455655	-0.00718157	0.0029939	0.00165559	-0.00213739	-0.00430315	0.00195986	-0.000470476	0.0113149	0.00887703	0.00545304	0.00503378	0.0106113	0.00978527	-0.000642952
1111	Lordotic	0.000743101	0.0013839	-0.00225352	-0.00230667	0.00167351	0.000224713	0.00505222	0.000691911	0.00250199	-0.00183719	0.000655823	0.00181077	0.00682836	-0.00508442	0.0200317	0.00051455	-0.00606615	0.00254808	0.0169053	6.63373e-05	-0.00121085	0.020151	-0.0135221	0.00124747
1112	Lordotic	-0.0112584	-0.000484951	-0.000382559	-0.00352472	0.00228953	-0.00192256	0.00393503	0.00031839	-0.000166188	-0.00125365	-0.00319178	0.000166725	0.00258155	-0.00203385	-0.00203948	0.00113433	0.000110192	0.00580631	0.00152462	0.00703719	-0.0115318	0.00425723	-0.00100952	-0.00517945
1116	Lordotic	-0.0158662	-0.0042007	-0.00330629	0.00359085	0.000482679	0.000532466	-0.00242059	-0.000241256	0.000217888	0.00331659	-0.00565453	0.00103596	-0.00234771	0.00032401	-0.00514685	-0.00825988	-0.00481163	0.00166913	0.00706476	0.00726804	-0.00181516	0.00544352	-0.0147018	-0.00224897
1166	Lordotic	0.0098484	-0.000196915	0.00147557	0.00216262	0.00111602	0.0022986	-0.000893129	0.000532261	0.0010438	-0.000585347	-0.00357865	0.00263625	0.00121693	-0.00205727	-0.000669137	-0.00334572	0.0057884	0.00996207	-0.00365073	0.00509579	0.0174739	-0.0066685	0.00651299	0.00123361
1195	Uncertain	-0.0119528	-0.000678072	-0.00250031	0.00254156	0.00437387	0.00121957	-0.000223629	0.000305353	-0.000852867	0.00234907	0.00881225	-0.000351161	-0.00420475	-0.00201157	0.00238781	-0.0011519	-0.00886295	-0.00386298	-0.00290992	-0.00583274	-0.000636049	0.00223668	0.00161548	-0.0102285
1261	Lordotic	0.0170346	0.00100378	0.0096961	0.00283848	0.000809872	-0.000591294	-0.00453663	-9.79416e-05	-0.000444774	0.00079299	0.00634368	-0.0053302	0.00272447	0.00302516	-0.00378162	0.00346252	0.0184188	-0.00167111	-0.0064218	0.00662289	-0.00937092	-0.0139271	0.00616934	0.0026614
1287	Uncertain	-0.000174862	0.00124573	0.00135902	-0.00437795	0.00377638	0.000438293	-0.00225791	-0.00133969	0.0025196	-0.000942501	0.00339908	0.00158274	0.0059011	0.00284055	0.00783841	0.00147119	-0.0129926	0.0038667	-0.0113296	-0.00279821	-0.0131975	0.00355501	0.00246663	-0.0047316
1305	Lordotic	0.0173284	0.00131454	0.00993969	-0.00296552	0.00402323	0.000946211	-0.006489	-0.00207863	0.00449787	0.00076409	0.00387144	-0.00103657	-0.00220069	0.00973821	-0.00304601	0.00274935	0.0154123	-0.00401614	-0.0259363	-0.000494275	0.00812375	-0.0354817	0.0328574	0.00675461
1312	Lordotic	0.00444958	0.0017837	0.00121125	-0.00226455	0.00563416	-0.000982379	0.0040389	-0.00317038	-0.00218788	0.00246723	-0.00691072	0.0016032	0.00903711	-0.00845081	-0.00287323	0.00221393	-0.00655711	0.012421	0.0054425	0.0100828	0.00499343	0.0216317	0.00101123	-7.08802e-06
1328	Lordotic	0.0335549	-0.00171257	0.0161638	0.000433985	0.00235454	-0.000106676	0.00171033	-0.00118587	-0.00313157	0.00194236	-0.0167589	-0.00502064	0.0106962	0.00136284	-0.017569	0.00356522	0.0169278	0.0147014	-0.00559944	0.0246805	0.0148896	-0.0383191	0.0246716	0.019076
1343	Lordotic	0.000942165	-0.0024348	0.00174431	0.00934559	0.000495917	-0.00091187	-0.00277696	-4.6241e-05	-0.00218152	-0.00395697	0.00727109	-0.000228068	0.0024741	0.00430987	0.00197421	0.00565747	0.00436797	0.000637459	-0.00238279	0.00707547	-0.00221909	-0.00174544	0.00667999	-0.0098331
1369	Lordotic	0.00774869	-0.000597352	0.0082906	0.00313225	-0.000271985	0.00346019	0.0160732	0.0061274	-0.000963466	-0.00283132	0.00206089	0.00719838	-0.000647377	-0.00443737	-0.0031091	0.00231378	-0.009085	0.00971854	0.00224268	0.00207823	0.00107911	0.00218272	0.0086755	0.00514842

## Sheet: Figure 10 weight matrix
Data from Figure 10 - please see main text for details
Fish Number	Type	1X	1Y	2X	2Y	3X	3Y	4X	4Y	5X	5Y	6X	6Y	7X	7Y	8X	8Y	9X	9Y	10X	10Y	11X	11Y	UniX	UniY
989	Normal	-0.00528408	0.00341856	-0.00773505	-0.00725245	-0.00186491	2.92412e-05	0.000106504	0.000433056	0.00307521	0.00185639	0.0128281	-0.00570171	0.00331839	-0.00535037	0.00073344	0.00472049	-0.0135364	-0.00192948	0.00789292	-0.0119723	-0.0207125	0.0125804	0.0145701	0.00604014
1204	Normal	-0.00353553	-0.000656614	-0.00567444	-0.00235673	0.00449685	0.00336109	0.00183991	0.00310805	-0.00462913	0.000163777	-0.00558356	-0.00263719	-0.00215271	-0.00110345	-0.00306559	-0.00633587	-0.00923543	-0.00733631	0.0066175	2.2985e-05	-0.00355366	0.00998866	0.00197146	-0.00339261
716	Lordotic	0.0217078	-0.00142962	0.0225213	0.000368273	0.0014649	0.00225905	0.0010044	-0.00418819	0.00312696	-0.00330559	0.00176946	-0.00984084	0.0118191	0.00255685	-0.0163646	0.00011942	0.0116959	0.0086272	-0.0164361	0.0171386	0.00949845	-0.0333834	-0.0167728	-0.00189239
725	Lordotic	0.00917216	0.00136164	0.00531079	0.00179616	-0.00179758	-0.00118243	0.00323478	-0.00181412	-0.000345992	-0.000384185	0.00215935	0.00201901	0.0079851	0.001833	0.0067331	-0.000462245	0.00639834	0.00736709	0.00118719	0.00691128	-0.0132954	0.000266977	-0.00611994	0.00199537
655	Normal	0.00187078	0.00504123	-0.0002305	-0.00419891	0.00190115	-0.000831368	0.003378	0.000617191	-0.0115515	-0.0053166	0.00464572	-0.00186573	-0.00471645	0.00164561	0.0094585	0.0125469	-0.00598729	-0.00702058	0.00444778	-0.0118053	-0.0253229	0.00971406	0.00511646	-0.00181757
1051	N-Rec*	-0.0114826	-0.0033932	-0.0105733	0.000333934	0.00565463	0.00258114	0.00641417	0.00294244	0.00240763	-0.00036926	-0.005396	0.0100225	-0.00722432	-6.24638e-05	0.0089439	-0.00165111	-0.00387544	0.000344331	-0.00707927	-0.0121459	0.0258767	0.0124437	-0.01637	0.00865035
656	Lordotic	0.0154442	-0.00100926	0.013791	0.00133115	0.00358413	-0.00441518	0.00050802	-0.00638946	0.00869496	-0.00163099	-0.00278184	-0.00336114	0.00909405	0.00712843	-0.0262558	-0.00136512	0.0158295	0.0117826	-0.0220198	0.0159468	0.00479461	-0.0603934	0.000124781	0.000878039
996	Normal	-0.00926281	0.00532643	-0.00571869	-0.00360335	-0.00375794	-0.00308745	-0.00719635	0.00024899	-0.0141301	-0.00585562	9.07964e-05	-0.000627489	-0.00395232	0.000920774	0.00659931	0.00178841	-0.00690086	-0.0121802	-0.00502312	-0.0105446	-0.0218204	0.0135389	0.00825027	0.00520005
1112	Lordotic	-0.010236	0.000337461	-0.0014043	-0.0038479	0.00213916	-0.00205119	0.00338307	-0.000744864	6.86937e-05	0.000283108	-0.00375773	-0.00169291	0.00451436	-0.00147761	-0.00398789	0.000645201	0.00485704	0.00796735	0.00166657	0.011522	-0.00432532	-0.00215108	-0.00166118	0.00619545
1035	N-Rec*	0.003893	-0.000886549	0.00444651	0.00134371	-0.00135681	0.00014083	0.00201722	0.000960858	0.00180214	-0.000482378	0.000291394	0.000164626	-0.00285583	-0.00200172	0.00446077	0.0014993	-0.00257164	-0.00298229	0.0117019	-0.00858511	-0.00387041	0.00268277	0.00413343	-0.0110736
507	Normal	0.00906467	0.00103177	0.00562265	0.00231185	-0.00231526	0.000304488	-0.00267492	0.00038778	0.00368779	-0.00935384	0.000907281	-0.00179414	0.00135125	-0.00506443	0.0142059	0.00188005	-0.00157633	-0.00314552	0.00328807	-0.0097632	-0.0057241	0.00653423	0.0135554	-0.0114758
760	N-Rec*	-0.00793691	0.000806225	0.000490423	0.00209367	0.000606395	0.00105615	0.00157719	-0.00117625	-0.000669412	1.53881e-06	0.00514438	0.00134955	-0.00333337	0.00156554	-0.00122333	0.00100638	-0.00430057	-0.00326482	0.00121607	-0.0114026	-0.000107175	0.0112975	-0.000650078	0.000728223
1344	Normal	-0.00651316	-0.000664418	-0.003609	-0.00263575	-0.0035837	-0.00125152	0.00476923	-0.000350902	0.00164862	0.0015743	-0.00473017	-5.45393e-05	-0.000711867	-0.00270989	0.00694795	-0.00236212	-0.00694372	-0.00210842	0.00221846	-0.00709222	0.00239257	0.00822096	0.00152488	-0.00436169
861	Lordotic	0.0236887	-0.000794297	0.0202069	0.000684407	-0.000794395	-0.00158829	-0.011221	0.00128906	0.00303193	0.00509879	0.00484009	-3.67093e-05	0.0015028	0.00471042	-0.00698578	-0.00512736	0.0288015	-0.00331817	-0.0250255	0.00978214	0.0122394	-0.0472924	-0.0103761	-0.00716707
377	Normal	-0.00899696	-0.0016217	-0.0049054	0.00308028	-0.00204257	0.0024457	-0.00232019	0.00394124	-0.00313252	-0.000142911	0.00041519	0.00277611	-0.00517645	0.000477685	-0.00498635	0.00204751	0.00454918	-0.00756111	0.00741802	-0.0053723	-0.000908008	0.00354579	0.00161681	0.00392263
509	Lordotic	0.00284969	0.000420164	-0.00252646	0.00142463	-0.00320022	-0.00256914	-0.00357931	-0.000449158	-0.00185139	0.00245571	-0.00214361	0.00304142	0.0013214	0.00308619	-0.00377369	0.00734837	0.00293314	0.00216859	-0.00896183	0.0054244	-0.00378751	-0.0117517	-0.0110217	0.00378854
1315	Normal	-0.00567926	-0.000811764	-0.0033297	0.00244446	-0.00138864	-0.000782708	0.00115526	0.00133061	-0.001761	0.00159908	0.00229974	0.00327305	-0.00202743	-0.00375018	0.00578366	0.00408253	-0.0114133	-0.00401712	0.0115854	-0.00930992	-0.0111291	0.0101502	0.0134168	0.000117291
31	Lordotic	0.00795948	0.00273414	-0.000103863	-0.00405756	-0.00304386	-0.00147387	0.000723131	-0.000151621	0.00145373	-0.000659521	-0.00162178	-0.00204268	0.00117635	-0.00188651	0.00692236	0.00182254	0.00186862	0.00664337	0.00177668	0.000659546	-0.00964197	-0.00202116	0.014512	-0.00557523
301	Normal	0.00466141	-0.000355552	-0.000340019	0.000971054	-0.00347435	-0.00124131	-0.00068894	0.00295309	-0.00035261	0.00404554	0.00670593	0.00091766	-0.00209936	-0.00203768	-0.00551379	0.0027757	-0.00522374	-0.00632566	-0.00678939	-0.00441529	-0.0276202	0.0104209	0.0317424	-0.00408901
644	N-Rec*	-0.0113941	0.00309762	-0.00631027	0.00127664	-0.00281709	-0.000981794	0.00467429	0.000224053	-0.00062121	0.00171843	0.00102218	0.00532675	-0.0101589	-0.00131395	0.00434023	-0.00753508	-0.00394114	-0.00271457	0.00724032	-0.00803816	0.0108432	0.0298953	0.00197369	-0.00276568
897	N-Rec*	0.00385549	0.000323684	0.00217019	0.00284942	0.00813275	0.00102016	-0.00261197	0.002333	-0.00270301	-0.00416651	0.0098762	-0.00303607	-0.00208654	-0.00431812	0.00839884	0.00414525	0.00327277	-0.00375441	0.00027087	-0.010795	-0.0100552	0.0100019	0.00761569	0.00214299
54	Lordotic	0.00368474	0.00232912	0.00428175	-0.00261772	0.00332079	0.00189035	0.00496201	-0.00255266	0.000248278	0.00116687	-0.00304036	-0.00660948	0.00298075	0.00416409	-0.00797581	-0.00904612	-0.003497	-0.00554472	-0.00895592	0.00124349	-0.00965198	-0.0222419	0.00440813	-0.00416088
755	N-Rec*	-0.00934496	-0.00505792	-0.00603467	0.00115725	0.00210111	-0.00255273	0.00239939	0.00101757	0.00203506	0.00265676	0.00655194	0.000590532	-0.000522849	0.00211079	-0.00823512	0.00173528	-0.00379527	-0.003522	-0.00204742	-0.00522609	-0.0100151	0.00758704	0.0122726	0.00872366
551	N-Rec*	-0.00795177	-0.00406699	-0.00386204	0.00299944	0.00457092	0.00115193	0.00397718	0.00196372	0.00259595	0.00417057	0.00212659	0.00417835	0.00257928	-0.000721764	0.00243169	0.00229659	-0.00976834	-0.00264089	0.00394941	-0.00535848	-0.00311139	0.0153452	-0.000635584	0.00734971
103	N-Rec*	-0.00582792	5.70427e-05	-0.00701022	0.0024204	-0.00177174	-0.00344738	0.000616144	0.000783182	0.000516387	-0.000740503	-0.00413494	-0.00059447	0.00223134	-0.00348069	0.00885063	-0.00141157	-0.00875741	-0.00399566	0.00136849	-0.00777897	0.00728905	0.0158511	0.000893234	0.00151252
1226	N-Rec*	0.00030482	0.00293092	0.00225309	-0.00354125	-0.0024212	0.00136136	-0.00305716	2.5216e-05	0.0019402	-0.00085792	0.00174839	-0.00139864	-0.00540144	-0.000894275	-0.00215358	-0.0016979	-0.00526341	-0.00169331	-0.00566703	-0.00310999	-0.0189997	0.00892628	0.0235524	-0.00263983
904	Normal	-0.00742845	0.00171134	-0.00287348	-0.00266698	-0.00127741	0.000375065	0.00144452	-0.000301429	0.00111329	0.00130411	-0.00547672	0.00373955	-0.00430947	0.000804036	0.000240523	0.000236507	-0.00709861	0.000263611	0.00954352	-0.000847307	-0.00764702	0.0179469	0.0195505	-0.00616551
1029	Normal	0.000190933	-0.000319198	8.50282e-05	-0.000173889	-0.00140163	0.000275074	0.00264011	0.00164709	0.00313542	-6.6457e-05	-0.000705954	0.00194021	0.000592001	-0.000136622	0.0143483	-0.00124937	-0.00927511	5.87195e-05	-0.0055322	-0.0050622	-0.00523728	0.00177294	0.00826926	-0.00357067
166	Normal	0.00177575	-0.00243016	-0.00495483	0.00407375	-0.00749526	0.00057208	0.00169683	0.000441878	-0.00918633	-0.00298858	-0.000887609	0.00222854	-0.00674941	0.00076869	-0.00176879	-0.00714085	-0.00147487	-0.00659562	0.0031367	-0.00410843	-0.00315262	0.00893093	0.0144346	-0.00562886
1312	Lordotic	0.00493417	0.00242584	0.00267257	-0.00209241	0.00470739	-0.00103688	0.00425078	-0.00375003	-0.00186553	0.0035812	-0.00748819	0.000951092	0.00988711	-0.00824004	-0.00358434	0.0016741	-0.00343817	0.0139108	0.00565969	0.0126905	0.00822479	0.0182991	-0.00105297	0.000126602
1277	Normal	-0.00858161	0.0010306	-0.00437688	-0.00284013	-3.97279e-05	0.000529163	-0.0014707	0.00129458	0.000979646	-0.00542825	0.00734289	-0.000548846	-0.00208722	-0.00172281	0.0046712	0.00554925	-0.00194417	-0.00845834	0.0106237	-0.0104406	-0.00816989	-0.000205023	0.00969479	0.00228035
93	N-Rec (K-L)	-0.00866395	0.00115722	-0.00845421	-0.00204772	-0.00471969	0.00247361	0.00694606	0.00364919	-0.00506405	0.00727673	0.00151265	0.00947458	-0.0113842	-0.00314101	0.00524932	0.00411204	-0.00546117	-0.0022355	0.00106833	-0.0151987	0.0143399	0.0269023	0.00111635	0.00316774
943	Normal	0.00356382	-0.00093614	0.00228922	0.00432028	-0.00173142	-0.000344884	0.00054536	0.000887299	-0.000276833	0.00131591	0.0090882	0.000561365	-0.0042106	-0.000218291	0.00556963	-0.00337374	-0.00905984	-0.00390634	-0.00159983	-0.00138926	-0.0117375	0.00993736	0.0147996	-0.00213932
889	N-Rec*	-0.00278294	0.000710128	-0.00474149	0.000183485	-0.00589545	-0.00131496	-0.00173806	0.00394231	-0.000476069	0.00324732	0.00185614	0.000820369	-0.00450345	-0.00317318	0.0045191	0.00317297	-0.00473368	-0.00310063	-2.52708e-06	0.00252704	-0.0123302	0.0153065	0.0107229	0.00158855
1031	Lordotic	0.0189573	-0.000504454	0.0157862	-0.000848351	0.00499837	-0.00205894	-0.005644	-0.00294122	0.00562528	0.00343701	-0.00283059	-0.00731245	0.00435505	0.00492609	0.00355055	0.00023987	0.0120046	0.0107834	-0.0214676	0.023368	0.0203537	-0.034104	-0.0247582	-0.0081659
1294	N-Rec (K-L)	0.00192921	-0.00142937	-0.00131121	0.0033778	0.000972951	-0.000237972	-0.000131758	-0.00202732	0.000523841	-0.00414765	0.00120835	-0.00119545	0.00556647	-0.00442389	0.00708121	-0.00382822	-0.00867777	0.00227001	0.00482749	-0.00443372	-0.00740928	0.0142376	0.0191234	-0.00106222
471	Lordotic	0.00381764	0.000287528	-0.000192605	-0.000391306	-0.000905662	-0.000873615	-0.000825951	0.000752598	-0.00132805	0.00106832	-0.0014094	-0.0024024	0.00343165	-0.00183293	0.00208875	0.00477495	0.0102823	0.0131994	0.0214081	0.00814937	0.00920504	0.00143358	-0.00675268	0.000713408
1106	Lordotic	-0.00479476	-0.000410446	-0.00294893	0.000205028	0.0040603	0.00297491	0.000203269	-0.00158385	-0.000648268	0.00605527	-0.00777066	0.0014253	0.0034013	-0.00172033	-0.00606508	0.0014988	0.004072	0.0134226	0.00902304	0.00961373	0.0115587	0.0048684	-0.0121957	0.00224607
925	N-Rec*	-0.00895028	-0.00142632	-0.0057305	0.00106682	-0.000369859	0.00203445	0.00341867	0.000336427	0.000147791	0.000682897	0.00296622	0.00419825	0.000408601	0.00128378	-0.00527797	-8.79701e-05	-0.0143174	-0.00249637	-0.00377848	-0.00895579	-0.0196564	0.00694402	0.00676796	0.00560131
529	N-Rec*	0.00165633	1.1011e-05	0.000409569	0.00309629	0.000685705	0.0014743	0.0054156	0.00171294	-0.00146684	5.00749e-05	-0.000443176	0.00349032	-0.00624692	-0.00337284	0.002504	0.00617363	-0.00654335	0.000398257	0.00110209	-0.00486566	-0.00750326	-0.00325265	-0.00793249	-0.00475968
157	Lordotic	0.00545072	-0.00112973	0.00724418	0.00348818	0.00341354	0.00401824	-0.000951981	-0.00254658	0.00140557	0.000751773	-0.00238441	0.000276254	0.00592335	0.0002323	-0.00301891	-0.00613045	0.00257005	0.0112674	-0.00160356	0.01292	-0.000263004	-0.0179472	-0.00859198	-0.00371658
162	N-Rec*	-0.00542377	-0.000888636	-0.00725575	0.00102281	-0.00204375	-0.000861359	-0.00421992	0.000118553	-0.00217625	0.000485846	-0.0106486	0.000706355	-0.00555367	0.00491516	-0.00133875	-0.00392264	0.00652206	-0.00455991	0.0140338	-0.000751477	-0.00371942	0.00333776	0.000147826	-0.00729425
1304	N-Rec (K-L)	-0.0215084	-0.00548946	-0.00889059	0.00111861	-0.00221091	0.00190847	0.0010105	0.00197402	-0.00285254	-0.00523985	-0.00409117	0.00508932	-0.0071946	-0.000506505	-0.00825917	-0.00395172	0.00210781	-0.00200206	0.0137806	-0.00121417	-0.00338883	0.0106136	-0.000289104	0.00587278
822	Lordotic	-0.0024849	-0.000528597	-0.00281144	0.00196485	0.000582639	-0.00131705	0.0012333	-0.0023265	0.00253865	-0.00192333	0.000475081	-0.0010676	-0.000769654	0.000167701	0.0024226	-4.9198e-05	0.00101438	0.00134898	0.0102416	-0.00372184	0.0103768	0.0116283	-0.00215398	-0.000374024
94	N-Rec (K-L)	-0.0140289	-0.00253782	-0.00739685	0.00182809	0.00153851	0.00368503	0.00457062	-0.000628609	-0.00203017	0.00283161	-0.00293062	0.00419745	-0.00658327	0.004022	-0.00609294	-0.0132103	-0.0176825	-0.0111749	-0.00782728	-0.00833743	0.014992	0.0225762	0.00650604	0.00174219
728	Normal	-0.015236	-0.00440092	-0.00278885	0.0068227	-0.00348817	-0.00143613	-0.00336785	0.000472059	0.000605458	0.000293936	0.00353512	0.00370603	-0.00805694	0.00399918	0.00412995	-0.0124721	-0.00311753	-0.00453298	0.00722825	-0.00413654	-0.00381438	0.0155384	0.0180394	0.00204904
957	N-Rec*	-0.000647114	0.000895812	-0.00325286	0.00120123	0.00056362	0.000111686	0.00926891	0.000920943	-0.000723141	0.00114298	-0.0109197	0.00391486	0.00268251	4.06201e-05	0.00961697	0.00719026	-0.00691589	0.0048858	0.000596002	-0.00800602	-0.00911848	0.0156598	0.00656318	-0.00397899
1008	Lordotic	-6.83489e-05	0.00170685	0.00547374	-0.00290751	0.00537308	0.00279151	0.00137336	-0.000660295	-6.57144e-05	0.00166211	-0.000972871	-0.00541059	-0.0021323	0.00476195	-0.0124394	-0.00627603	-0.0042924	-0.0048832	-0.0164774	0.00830627	0.0364428	-0.0156147	-0.0262247	0.00296102
1016	Lordotic	-0.00174453	0.000736313	-0.00800052	0.00323543	0.00921857	-0.00081363	-0.00387292	0.00125405	-0.0010988	-0.000406379	0.000685845	-0.00272255	0.00851309	-0.00584311	0.000318447	-0.00336641	0.00128976	0.00412048	0.00786532	0.00667578	0.0436566	0.0155923	-0.0221552	0.0102547
1345	N-Rec (K-L)	0.00293944	-0.000348528	0.00541954	0.00163216	-0.00130794	0.00364692	0.00455172	0.00128001	-0.00182067	0.00235531	-0.00174033	-0.00215574	0.00117463	-0.00108091	-0.00456745	0.00626627	-0.00535192	-0.00357648	0.0110609	-0.00693144	-0.00598877	0.0109656	0.010103	-0.00541692
568	Lordotic	-0.00305014	-0.0110742	-0.000980798	0.00433707	0.00681802	-0.00098749	0.00116921	-0.00279161	-0.00415155	0.00398802	0.00278962	-0.00570884	0.00920671	0.00571801	-0.00705982	-0.0349057	0.00788916	0.00915259	-0.000112735	0.0466698	0.00160965	-0.0248488	-0.00226719	0.0131693
517	Lordotic	0.0060175	0.00240845	0.000242013	-0.00426334	-0.000906128	0.00035693	-0.00340408	0.00327839	0.00208745	-0.00455983	0.00582642	-0.003706	0.00615526	-0.00498259	0.00257207	0.00930578	0.00900986	-8.78002e-05	-0.00258914	-0.00396224	-0.00707492	-0.0254314	0.000574138	0.00729257
280	Lordotic	-0.00236826	-2.30002e-05	0.0019365	-0.00221727	-0.000449764	0.00252147	0.00576985	-0.00226493	0.000809096	-0.00369934	-0.0134212	0.000329709	-0.00327912	0.000319852	-0.00154424	-0.00183421	0.00130275	0.00328514	-0.00818764	0.00383621	0.00201036	-0.00392959	-0.00104181	-0.00617715
693	N-Rec*	-0.00105826	-0.00427356	-0.000817488	0.00431055	0.00233432	-0.000408124	-0.00354692	0.00262629	-0.002822	-0.00105509	0.00301437	0.00252418	-0.00148161	-0.00176027	-0.000793134	0.001414	-0.00371314	-0.00434524	0.0101333	-0.00351851	0.00182422	0.00740892	-0.0129949	0.000160044
222	N-Rec*	-0.0134154	-0.000115583	-0.00468862	-0.00152159	-0.00497242	-8.36277e-05	0.00084198	0.000884191	-0.0094876	-0.00760181	-0.00646374	-0.00130514	-0.00709872	-0.0101592	0.0164361	-0.0196296	-0.00454498	-0.00418737	0.00329648	-0.00642573	0.0018956	0.00776805	-0.00188576	0.000208163
326	Lordotic	0.0191386	0.000164129	0.0153016	-0.000874872	0.00363777	-0.00217963	0.00732669	-0.00136499	0.00274624	0.00120689	-0.00597873	0.000924743	0.00944678	0.00209417	-0.00630886	-0.00430383	0.00895097	0.0154266	-0.0175052	0.0187774	0.0149089	-0.0200426	-0.0177326	-0.00421544
169	Normal	0.00348652	-0.00126858	-0.00217579	0.00124977	-0.00463462	0.000570527	0.00080488	-0.00301853	0.00348109	-0.00557255	0.00876683	0.0012661	-0.000389504	-0.00271302	0.00331033	0.000589472	-0.0125666	0.0011339	-0.00106559	-0.0110627	-0.0113995	-0.00230786	0.0177513	-0.00208754
473	Lordotic	-0.0135795	-0.00343048	-0.00963474	0.00319026	0.00601479	-0.000810079	0.000194296	-0.00192004	-0.0082948	-0.00556178	-0.00284031	-0.00606667	0.000930815	0.000120152	-0.00848106	0.004532	-0.00976855	-0.00490986	0.0156601	-0.000106592	0.00721666	-0.020496	-0.00559867	0.0071443
191	N-Rec*	0.000239911	-0.000670101	-0.00118132	0.00349159	-0.00654422	0.00159421	-0.00222229	0.00110991	-0.000390151	0.000138558	0.00557111	0.00264376	0.000924047	-0.000269299	-0.00445352	0.00316354	-0.0140492	-0.000803481	-0.0013533	-0.0090501	-0.0112271	0.0104656	0.00332633	0.00456594
703	Normal	7.80209e-05	-0.00110269	4.41917e-05	0.00413902	0.00569414	-0.00213274	0.00556405	-0.00271059	0.00626392	0.00116922	-0.00971573	0.00312328	-0.000747961	0.00746492	0.0114078	-0.00241169	-0.00830055	-0.000588323	0.00253987	-0.0145741	0.0162827	0.00898338	-0.0139849	-0.014502
380	N-Rec*	-0.000658706	0.000893025	0.00317788	0.000933332	-0.00190586	-0.00137161	-0.00568982	0.000624152	0.00273818	-0.00256126	-0.000211395	0.00403836	-0.00335968	0.000942348	0.00491891	-0.00766545	-0.00255915	-0.00421331	-0.00194007	-0.00452635	-0.00466095	0.0123955	0.00325078	-0.00448492
426	Lordotic	-0.00450941	-0.000193257	-0.00137072	-0.00282626	-0.00231955	-0.00128583	0.00193035	-0.00170242	0.000951626	-0.00414823	-0.01158	0.00463733	-0.00130887	0.0012371	-0.000522861	-3.68867e-05	-0.00233487	0.00869001	0.0139766	0.000280965	0.0165506	0.00480193	-0.0255188	-0.00191487
1305	Lordotic	0.0161645	0.00208886	0.0141206	-0.00305139	0.00536579	0.0010856	-0.0077203	-0.00346376	0.00497115	0.00276449	0.00335701	-0.00396205	0.000611364	0.0106295	-0.00636311	0.00242626	0.0216599	-0.00106005	-0.0258934	0.00602837	0.0192814	-0.0452913	-0.0394141	-0.00268905
926	Lordotic	0.0097978	0.00331111	0.00632681	-0.00595809	0.00382127	0.0014461	0.00140717	-0.00191972	-0.00517032	0.00205331	-0.00809692	-0.00695553	0.0083432	0.000542187	-0.0066259	0.00324422	0.011149	0.0222922	-0.00851527	0.0238706	0.00572833	-0.0228697	-0.024615	0.0070531
1105	Lordotic	-0.00936277	-0.0136588	-0.000344692	0.00259227	0.00656261	0.000255987	0.00273409	-0.000586507	-0.0102925	0.0029726	0.00376333	-0.000343549	0.00839624	-0.00386435	0.0040777	-0.0141719	-0.0085253	0.00194956	0.00457889	0.0259616	-0.0294468	-0.00221249	0.0137813	0.00770715
1032	Lordotic	0.0133014	-0.00153128	0.0131581	0.00547381	0.00281392	-0.00120032	-0.00281336	-0.00246426	-0.000856282	-0.00235263	-0.0059168	-0.000353536	-0.00142612	0.00830278	-0.00239305	-0.00308042	0.0150798	0.00579226	-0.0108343	0.0137391	0.0143643	-0.00868605	-0.0189827	-0.00691438
155	N-Rec*	0.00313271	0.000638254	0.00145785	0.00260715	0.000564079	-0.000633377	0.000349703	-0.00227755	0.000886202	0.000965196	0.0083091	0.00479808	-0.000864225	0.00141421	0.00387067	-0.00139712	-0.00611446	-0.00603676	-0.0031408	-0.00305342	-0.00857221	0.0152428	0.0171953	-0.000753202
1116	Lordotic	-0.014382	-0.0045213	-0.00579201	0.0026887	-0.00119918	0.000412846	-0.0016828	-0.000300912	0.000527541	0.00386174	-0.00652285	0.00202539	-0.00270702	0.000315059	-0.0043857	-0.00873748	-0.0036453	0.00241228	0.00720302	0.00800164	-0.00298637	0.0053863	0.0181953	0.000128161
443	Lordotic	0.00576132	0.00124393	0.00681824	-0.000435047	0.00125232	-0.00341155	-0.00302356	0.000441271	0.0055196	-0.00032015	-0.000780716	-0.00278374	0.000769825	0.000543241	-0.0131242	0.00790197	0.0165109	0.0100816	-0.0190386	0.0101251	0.00863442	-0.0472453	-0.027159	0.0108475
1057	Lordotic	-0.00384739	0.00120709	-0.00014235	-0.00397553	-0.00180328	-0.00255308	-0.00542342	-0.00110681	0.00110573	0.00128081	-0.00440301	-0.00232108	0.00286588	0.00055602	0.00652292	0.00454709	0.001045	-0.0019202	0.00108915	0.00323027	0.000195414	0.00228747	-0.00585213	-8.45111e-05
354	N-Rec*	-0.00538259	0.00237111	0.00113366	-0.00186625	-0.000229408	0.000221013	-0.00238912	0.000951227	-0.00516523	0.0013046	0.000421294	0.00507885	-0.00928938	0.0074941	-0.017008	-0.000613291	0.0129517	-0.0085182	-0.00402362	-0.00300871	-0.00180657	6.33338e-05	0.0082768	0.00149683
712	Lordotic	-0.00168614	0.00808535	-0.00835724	-0.0112652	0.0015868	-0.000161459	-0.00247125	-0.00459058	0.00292888	0.00546204	-0.00742888	-0.0122962	0.0032247	0.00107709	-0.0123238	0.00328539	-0.00307628	-0.00367224	-0.00354672	0.0021916	0.0189547	-0.029954	-0.00857022	-0.00180943
20	Lordotic	0.00468026	0.000553509	-0.000991272	0.00106653	-0.000531785	0.000700983	-0.0172348	0.0065691	0.00373938	-0.000590874	-0.00737755	0.00222824	-0.00121706	0.00457006	0.00270049	0.00113337	0.0364833	-0.0136779	0.00423152	0.00489627	0.0127544	-0.0026947	-0.0160746	0.0045244
1382	Normal	0.000659299	-0.00165529	0.000809539	0.00181679	0.00262461	0.000668373	-0.00078979	-0.00179227	0.000556844	-0.00206535	0.00184503	0.00202873	-0.00458516	0.000123839	-0.00628171	-0.00181244	-0.00440053	-0.00135202	0.0126366	0.00177773	0.0162468	0.0175371	-0.0120246	-0.00569761
1301	N-Rec*	-0.00337739	0.00273817	0.00364827	-0.00127103	-0.00255953	-0.00162288	0.00278821	-0.00012252	-0.0109125	-0.00670645	0.000928268	0.00214904	-0.00557656	0.000172017	0.0135377	-0.000298793	-0.0121158	-0.0036893	-0.00861476	-0.0118769	-0.0220196	0.00200189	0.00419756	-0.00444878
866	Normal	-0.00825785	0.00227508	-0.00609036	-0.00267604	-0.00227538	-0.000231504	-0.0019892	0.00201838	-0.00239313	-0.0028856	0.00151624	0.00137579	-0.00776297	0.000351974	0.000676891	-0.00141993	0.00692411	-7.29094e-05	0.0065347	-0.00610657	-0.0118353	0.00328653	0.0177098	0.00266665
253	N-Rec*	-0.0129144	0.0032745	-0.0101988	-0.00242684	-0.00062288	0.00231429	0.00206213	-9.78202e-06	0.00536615	-5.74675e-05	0.00137234	-0.00281963	0.00238833	-0.00432081	0.000124328	-0.00367875	-0.00495754	-0.000792924	0.0115073	-0.012258	0.0282204	0.00202445	-0.0144382	0.00588225
972	Normal	-0.00471969	0.00173989	-0.00421727	-0.00023835	-0.00903865	-0.00186279	-0.00212933	0.00272593	-0.000100002	0.0022526	-0.00209292	0.00665826	-0.012348	-0.00101898	0.00946929	-0.00187002	0.00183544	-0.00618347	0.00335084	-0.00229086	-0.00663361	0.0108358	0.00793675	-0.00540846
1061	N-Rec (K-L)	0.00255499	-0.000918794	0.00192914	0.00177365	-0.00374974	-0.00353691	0.00230271	0.00145148	0.001145	-0.00334997	-0.00278462	0.00611625	-0.00314083	-0.0018294	-0.008882	0.00118138	-0.00686428	-0.00141488	-0.00803808	-0.00376365	0.00248307	-0.00699033	0.00932177	-0.00306231
1064	N-Rec*	-0.00668653	-0.00105149	-0.00500108	0.000155314	-0.00508698	-0.0028897	-0.00119726	0.0036367	0.00448541	0.00426366	0.00222889	0.0030725	-0.00864855	-0.00569347	0.0158573	-0.00716411	0.00395671	0.000954132	0.0056312	-0.000274663	0.0100749	0.0148642	-0.00620588	-0.0027762
439	N-Rec (K-L)	-0.00688233	-0.000472523	-0.00755037	0.00192257	-0.00402507	0.00138571	0.00461606	0.00123973	0.00186678	0.000672363	0.00154649	0.0039195	-0.00403906	-0.000686734	0.0155895	-0.00142209	-0.00793711	-0.00345379	-0.00467447	-0.00572017	0.000928206	0.0148072	0.0126181	0.00140067
397	Normal	-0.010581	0.000906865	-0.0055032	0.000790143	-0.0016869	-0.000736025	0.00395271	0.00192092	-2.29058e-05	-0.000913322	0.00257793	0.00428958	-0.00440566	0.00156554	-0.00269364	0.00261047	-0.00632928	-0.00733281	-0.000651066	-0.00825874	-0.0155023	0.00353314	0.00940579	0.00386836
707	Lordotic	0.00590582	0.00182251	0.00434714	-0.000476943	-0.00367261	-0.00331553	0.000452223	-0.00114729	0.00436417	0.00564926	0.00798315	-0.0063252	0.00147929	0.00290503	-0.0052807	4.28958e-05	0.00278415	-0.00309936	-0.0107657	0.00713755	0.00467211	-0.0343337	-0.00107502	0.00175858
695	N-Rec (K-L)	0.00463493	0.000101659	0.00224884	0.000930839	0.00209362	0.000282349	0.00462059	-0.00283883	0.00396	0.000954443	0.00994685	-0.0040737	0.00886124	-0.00162763	-0.000758925	0.0072992	-0.00817721	0.00189227	-0.00698822	-0.0173833	-0.00130749	-0.00554829	-0.0112987	0.00417569
1343	Lordotic	0.00119107	-0.00366011	0.00186642	0.00881861	-0.00209087	-0.00113019	-0.00148428	0.000138325	-0.00180475	-0.00387804	0.00638771	0.00197712	0.000848526	0.00396711	0.00385088	0.00508348	0.00384854	0.000869146	-0.00245645	0.00635394	-0.00663038	0.000727424	-5.55789e-05	0.00826962
1328	Lordotic	0.0309203	-0.00143508	0.0225306	-4.04749e-05	0.00169956	-0.000471515	0.00155727	-0.00172651	-0.00243915	0.00305563	-0.0172216	-0.00573912	0.0119061	0.00180372	-0.0185513	0.0031664	0.0204022	0.0169233	-0.00575371	0.0276886	0.018982	-0.0422723	-0.0262769	-0.0171919
841	Lordotic	-0.0119558	-3.02707e-05	-0.0166702	-0.00184453	0.00176605	0.00222163	-0.00163118	0.00101454	0.000295392	-0.00429268	0.00574768	-0.00867329	-0.00284947	0.00361961	-0.00266371	-0.00172779	-0.0134099	-0.0123842	-0.00731847	-0.0104084	0.00351223	-0.00998085	0.0019919	0.0116609
1023	Lordotic	0.010072	0.00229947	0.00370746	-9.88698e-05	0.000954756	-0.000626588	-0.000524452	-0.00016577	0.0010016	-0.00158678	0.00339411	-0.00507944	0.00601799	-0.00399407	0.00457257	0.00927729	0.00597764	0.000847846	0.0038347	-0.00468912	0.0146447	-0.00173124	-0.0107389	-0.00247974
953	Lordotic	-0.0018581	0.000189208	-0.00244448	-0.00233598	0.00176824	0.00124477	0.0029318	0.000724612	0.00224395	-0.001884	-0.00265534	-0.00193398	0.00809833	-0.00376499	-0.000164217	0.00739146	0.000903598	0.00119501	0.00207676	-0.00675259	0.0133516	-0.00833936	-0.00894602	0.00487763
588	Lordotic	0.00845907	-0.000984027	0.0110999	0.000342072	-0.0022139	-0.00336425	0.00046663	0.00122375	0.000128179	0.00751295	-0.00660501	-0.00303533	0.00589511	-0.000573957	0.00123965	0.00275393	0.015242	0.00609936	-0.00207302	0.0173384	0.00845991	-0.00314386	-0.00577286	-0.00610551
821	Lordotic	-0.00275416	-0.000213067	-0.00702538	-0.00220096	0.00298767	-0.000206095	-0.00365858	-0.00392027	0.00388812	-0.00374727	0.00544081	-0.0113377	0.0117929	0.00066069	-0.0172102	0.00771953	-0.000699732	0.0118036	-0.00965095	0.0163111	0.00900028	-0.0362451	-0.0110494	0.0210665
1006	Lordotic	-0.00735875	-0.0010829	-0.000390766	0.00520136	-0.00114798	-0.000718837	-0.00196606	-0.00365909	0.00110216	-0.000146142	0.00205981	-0.00013382	0.00959372	0.000599454	0.00372999	-0.00621329	0.00160729	0.00692209	0.0140703	0.00739814	-0.00307089	0.0128391	-0.00124521	0.00413755
436	N-Rec*	0.00517832	0.00336631	0.000166204	-0.00275757	-0.00445635	0.00265801	0.00366048	0.00303249	-0.00113284	0.000775501	-0.000682083	0.00552792	-0.00926439	-8.3655e-05	-0.00241399	-0.00321077	-0.00243335	-0.00395786	-0.00655789	-0.00696181	-0.00101105	0.0136935	0.00587309	-0.00667041
123	N-Rec*	-0.0289327	-0.0085264	-0.0250845	-0.00219289	-0.000630455	0.00133846	0.00012017	0.00118054	-0.00134921	-0.000730602	-0.000955135	0.00272766	-0.00207501	-0.000228903	-0.0073274	-0.00154132	-0.00695102	-0.00723396	0.00099169	-0.00650994	-0.0124394	-0.00357853	0.0178529	0.0214551
418	Normal	0.00372259	-0.00106637	0.00709527	0.0036741	-0.00260954	0.00195785	0.000641343	-0.00134707	-0.00271968	-0.00134924	-0.00479778	0.00320682	-0.00694749	0.00445625	-0.00019226	-0.00469551	-0.00105013	-0.00212204	-0.00252579	-0.00293926	-0.000610888	0.012964	0.000634668	-0.011585
896	Lordotic	-0.00652742	0.00155603	-0.00384814	-0.00492285	-0.00206318	0.000808545	-5.1892e-05	0.00163359	-0.00110739	0.00121255	-0.00328431	0.0034499	-0.0026018	-0.00146804	-0.000356567	-0.00539767	0.00410109	0.00151146	0.00084818	0.00888777	-0.0116447	-0.00450985	0.00522514	0.00213308
243	N-Rec*	0.00728303	-0.000689609	0.00513209	0.00282319	0.00196478	0.00305474	0.00223653	-0.000944231	0.0012809	-0.00166303	0.00583426	-0.00342302	0.00956347	-0.00150758	-0.00455597	0.00802816	-0.00888977	-0.00107365	-0.000297724	-0.00965625	-0.0110997	-0.000453996	-0.00974966	0.0017859
109	Lordotic	0.000425082	-0.00120623	0.00210773	0.00423017	0.00132904	-0.000305832	-0.0088875	0.00240487	0.000519123	0.00272177	0.0107667	-0.0018091	0.00376744	-0.00104609	0.00296914	0.00249301	0.0115124	-0.00574525	0.00437923	-0.00723604	0.00566855	0.0116358	-0.0132665	0.00623896
543	N-Rec*	0.00172233	0.00218568	-0.000895206	-0.000259858	0.000554987	-0.000801415	0.00279007	-0.00253988	0.00228379	0.00120201	0.0012307	0.000425372	0.00491957	0.000616986	0.00732966	0.00226815	-0.0139142	-0.00078755	0.00825589	-0.0074237	-0.000416551	0.00732938	0.010152	-0.00594855
219	Normal	0.00373807	0.00123247	0.00265825	-0.000960586	6.37907e-05	0.00192831	-0.0033143	0.000695452	0.00183231	0.00447894	0.00370114	-0.00160967	0.00407497	-0.00247786	0.00492404	0.00173131	-0.000830664	-0.000864419	0.00761897	-0.0046117	-0.0113752	0.0156545	0.0110317	-0.00248632
1234	Normal	0.00145908	0.000717124	0.00288077	-0.00134881	-0.00270519	0.00204829	0.00118968	0.000926243	0.00327601	-0.0022655	0.00352345	-0.00125845	-0.000915892	-0.00357314	0.00818344	-0.00300479	-0.00230981	-0.00662145	0.00978	-0.00178783	-0.0105284	0.0131033	0.0195147	-0.00771712
429	Lordotic	0.0413828	9.42354e-05	0.0249502	-0.000986825	-0.00505188	-0.00151949	-0.00129736	0.000547517	-0.00260229	0.0023987	-0.00365914	0.000449508	0.00209754	-0.00137583	-0.00170924	0.00959003	0.024391	0.00790082	-0.0176804	0.0174709	0.0160522	-0.0263647	-0.0190921	-0.0177637
843	Lordotic	-0.0016908	-0.000976622	-0.00166158	0.000809344	0.00401745	0.000867713	-0.0185739	-0.0035577	-0.00207067	0.0019951	0.00227594	-0.0112509	-0.00706113	0.012433	-0.00459622	0.00431214	0.0143218	0.00066527	-0.00545957	-0.00136018	0.00771087	-0.0136464	-0.00107018	0.00263151
X-ray	N-Rec*	0.00731082	0.00862167	-0.0125287	-0.00881027	-0.00294372	0.00248845	0.00139607	0.00203178	-0.00156936	0.00845691	-0.00527762	0.00878272	-0.0177402	0.00543129	-0.0158713	0.0157883	-0.012403	-0.00791066	-0.0121774	-0.0172087	-0.0172333	-6.5526e-05	0.0106887	-0.011427
545	N-Rec*	-0.00044218	0.00209418	-0.00155002	-0.00214574	0.00273864	0.0022089	0.00518222	-0.0011249	0.00347037	0.00320025	0.00332837	0.00148057	0.00300026	0.000174586	0.00859145	0.00225182	-0.0135477	0.000865634	0.00123609	-0.0113392	-0.00536602	0.0252991	0.00254828	-0.00308995
591	Lordotic	-0.00374549	0.00274906	-0.00392537	-0.00261353	0.00124995	-0.000863782	-0.00169911	-0.00167571	0.000224175	-0.000575371	0.00286465	-0.00273409	0.0062374	-0.000866929	-0.0047879	0.0143797	0.00836709	0.00470964	0.000769096	0.00384058	-0.00023468	-0.013879	-0.0122732	0.0151351
1155	N-Rec (K-L)	-0.0120251	-0.00133356	-0.0048827	0.00138628	-0.00185517	-8.28121e-05	-0.00112353	0.000740864	0.000859211	-0.00587871	0.00260283	0.00509882	0.000818954	-0.011148	0.0132723	-0.00136734	-0.00688896	-0.00487981	0.00959961	-0.00970794	0.000547727	0.0216445	0.00925353	0.00390197
1303	Normal	0.0013682	0.00278817	0.00148664	-0.000929704	-0.0025871	-0.00144974	-0.00527904	0.000426361	0.00258223	-0.00287476	0.0125059	0.00139047	0.00657951	-0.00242349	0.000197344	0.0048635	-0.00474728	-0.00502826	0.0123611	-0.0079722	-0.0262429	0.015061	0.010211	0.00171223
1356	N-Rec*	-0.0168589	0.00342436	-0.0132845	-0.00707188	0.000531973	0.00103306	0.00174478	0.00130545	0.000858261	-0.00233789	-0.00344199	-0.000333975	-0.00698942	-0.00178959	-0.00174606	0.00390835	-0.0113036	-0.00371463	0.00422929	-0.00622557	-0.0150928	0.0119942	0.0180436	0.00450006
504	Lordotic	0.0321859	-0.00159709	0.0199504	0.00308445	0.000974719	-0.00247738	-0.00148099	-0.00223217	0.00295383	-0.00267442	-0.00441482	-0.00352714	0.000434472	0.00763248	0.00212785	-0.00271062	0.014631	0.0063169	-0.0142095	0.0152931	0.0242072	-0.018456	-0.0147861	-0.0197472
416	N-Rec*	0.0108386	0.00394432	0.00960021	-0.00359625	0.00320351	0.00215532	-0.00073923	0.00324712	0.000332308	-0.00109725	-0.00569565	0.000686805	0.00887018	-0.000117801	-0.00175091	0.00581449	0.0134179	0.00204157	0.00557911	0.00656217	-0.0112549	0.0093676	-0.00929122	-0.00533795
218	N-Rec (K-L)	-0.00101729	0.00212937	-0.00256368	-0.00447478	-0.00118163	0.000307008	0.00247652	0.00173959	0.00345995	0.00179497	-0.00183604	0.000864759	-0.000726273	-0.00563638	0.00427816	-0.000621559	0.00384694	0.00320073	0.00673375	0.00107046	0.00265258	0.00952422	0.0111489	-0.00332676
363	Lordotic	0.0181639	-0.00241204	0.0146724	0.00339317	-0.00037687	-0.00163722	-0.0037994	-0.00184283	0.00373356	0.000548255	0.0164371	-0.000693669	-0.00905173	0.000632779	-0.0198587	0.00623675	0.0258705	-0.00145937	-0.0184385	0.00574156	0.00210443	-0.0489748	-0.019775	0.00484926
1111	Lordotic	0.00206192	0.00199233	-0.000767319	-0.00238248	0.0021691	0.000216493	0.0038111	-0.000654751	0.00259039	0.000157128	0.000150853	-0.00128515	0.00953589	-0.00430695	0.0169969	5.316e-05	0.000363537	0.00512332	0.0172495	0.0062103	0.00956805	0.011197	0.00760193	-0.000113888
206	Lordotic	-0.000410512	0.000629148	-0.00142409	0.00103126	0.00149757	0.000646096	-0.000784721	-0.00150736	0.000212222	-0.00248353	-0.00823052	0.00303509	0.00127245	0.000464678	0.00236573	-0.0123508	0.00212163	0.0065949	0.00135869	0.0149702	0.00992109	0.00258949	0.00826637	-0.00235364
963	N-Rec (K-L)	-0.00832184	-0.00102336	-0.00774599	-0.000388816	0.00390161	-0.000650835	0.00119482	0.00214138	-0.00235539	0.00212953	0.00615273	0.00427742	-0.00263802	-0.000178127	0.00515228	0.000212133	-0.00319681	0.000289875	-1.4249e-05	-0.0034355	-0.0017921	0.015081	0.00516895	0.00880097

[truncated: 1 more sheets: Figure 11 weight matrix]
